# Supplementary material for: Controllable DNA hybridization by host–guest complexation-mediated ligand invasion
Source: Nat Commun. 2022 Oct 8;13:5936. doi: 10.1038/s41467-022-33738-3 (PMC9547909; doi:10.1038/s41467-022-33738-3)
Supplement: Supplementary file 4 — Source Data [file 41467_2022_33738_MOESM4_ESM.xlsx]

## Sheet: Fig3
	Fig. 3 Kinetic analysis of CB[7] invasion into the AD-containing dsDNA monitored by UV absorbance
	Fig 3a						Fig 3b
	Time / min	Control duplex	100 μM CB[7]	200 μM CB[7]	500 μM CB[7]		Time / min	Control duplex	100 μM CB[7]	200 μM CB[7]	500 μM CB[7]
	0	0	0	0	0		0	0	0	0	0
	0.125	1.9e-05	0.000249	-5.7e-05	0.000972		0.125	-0.000855	0.000276	0.001156	0.00382
	0.375	0.000265	8.6e-05	-0.001026	0.001897		0.375	-0.000757	0.001424	0.001849	0.008086
	0.625	0.000392	0.000325	-0.000396	0.002833		0.625	-0.001468	0.002243	0.004112	0.011006
	0.875	0.000588	5.8e-05	-0.000501	0.003352		0.875	-0.00192	0.00311	0.005081	0.013716
	1.125	0.000618	0.000253	-0.000576	0.003326		1.125	-0.001388	0.003478	0.006352	0.017283
	1.375	0.000513	0.000729	-0.000583	0.003849		1.375	-0.001567	0.00476	0.007628	0.021475
	1.625	0.000177	0.000612	-0.000272	0.004981		1.625	-0.001355	0.005878	0.009721	0.023986
	1.875	0.000281	0.000731	-0.00035	0.005146		1.875	-0.001917	0.005907	0.011685	0.026227
	2.125	0.00011	0.001082	-0.000269	0.006079		2.125	-0.00172	0.006855	0.013297	0.028412
	2.375	0.00029	0.001146	5.4e-05	0.006568		2.375	-0.001861	0.007609	0.01416	0.030599
	2.625	0.000222	0.000733	0.000263	0.00676		2.625	-0.001061	0.007858	0.015581	0.032529
	2.875	1.5e-05	0.001549	0.000211	0.007501		2.875	-0.001171	0.008742	0.016742	0.035053
	3.125	-7.5e-05	0.00145	0.000718	0.008143		3.125	-0.000941	0.008867	0.018003	0.037096
	3.375	-3.4e-05	0.001269	0.000914	0.007967		3.375	-0.001578	0.009913	0.018655	0.039116
	3.625	-0.000187	0.001231	0.00055	0.008677		3.625	-0.001007	0.010185	0.020008	0.040907
	3.875	0.000121	0.0011	0.000432	0.009277		3.875	-0.0018	0.011408	0.021136	0.042665
	4.125	-0.000185	0.001349	0.000754	0.010105		4.125	-0.001913	0.011536	0.022943	0.04381
	4.375	-0.000217	0.001421	0.001254	0.010157		4.375	-0.001528	0.01216	0.024012	0.045436
	4.625	-0.000145	0.001691	0.001387	0.010372		4.625	-0.001114	0.012866	0.024406	0.047787
	4.875	-0.000459	0.001227	0.001034	0.010433		4.875	-0.001576	0.013243	0.02514	0.048388
	5.125	-0.000581	0.00178	0.001344	0.01107		5.125	-0.001981	0.013978	0.026287	0.050863
	5.375	-0.000572	0.002021	0.001823	0.011288		5.375	-0.001425	0.01443	0.027409	0.051819
	5.625	-0.000542	0.00171	0.00115	0.011966		5.625	-0.001503	0.014837	0.028268	0.053315
	5.875	-0.000603	0.001827	0.001573	0.012237		5.875	-0.001657	0.015518	0.029478	0.054329
	6.125	-0.000608	0.001711	0.001837	0.012492		6.125	-0.001981	0.016243	0.030521	0.055289
	6.375	-0.000511	0.002321	0.001885	0.013025		6.375	-0.001413	0.016506	0.031772	0.056364
	6.625	-0.000625	0.002072	0.001931	0.013085		6.625	-0.001835	0.017009	0.031952	0.057664
	6.875	-0.000974	0.002193	0.002142	0.013103		6.875	-0.002036	0.01749	0.033686	0.058969
	7.125	-0.000833	0.002188	0.002079	0.013664		7.125	-0.002066	0.017975	0.034062	0.060339
	7.375	-0.000703	0.002679	0.002228	0.014078		7.375	-0.001927	0.018912	0.035268	0.060867
	7.625	-0.000873	0.002534	0.00256	0.014059		7.625	-0.002386	0.019374	0.036028	0.062333
	7.875	-0.0009	0.002732	0.002927	0.014865		7.875	-0.001538	0.019908	0.036844	0.063131
	8.125	-0.000748	0.002607	0.00273	0.014898		8.125	-0.00178	0.020474	0.037699	0.063583
	8.375	-0.000779	0.002894	0.002351	0.015218		8.375	-0.002194	0.02007	0.038618	0.064731
	8.625	-0.000759	0.002805	0.002998	0.015394		8.625	-0.001919	0.021036	0.039137	0.06604
	8.875	-0.001174	0.002504	0.002455	0.015433		8.875	-0.001656	0.021401	0.040358	0.066956
	9.125	-0.001298	0.002927	0.00308	0.016193		9.125	-0.001682	0.0223	0.040859	0.067548
	9.375	-0.00088	0.003491	0.002844	0.016678		9.375	-0.002373	0.023178	0.041579	0.068677
	9.625	-0.001115	0.003457	0.003741	0.016716		9.625	-0.002099	0.02334	0.042064	0.069644
	9.875	-0.001298	0.003244	0.003196	0.016846		9.875	-0.001995	0.023647	0.043212	0.069923
	10.125	-0.001157	0.002789	0.003483	0.017049		10.125	-0.001862	0.024543	0.044377	0.070324
	10.375	-0.00107	0.002863	0.003369	0.017251		10.375	-0.001824	0.024325	0.044502	0.071565
	10.625	-0.001298	0.003169	0.00358	0.017474		10.625	-0.002584	0.025231	0.045805	0.072489
	10.875	-0.001435	0.003272	0.003368	0.017924		10.875	-0.002011	0.025497	0.045949	0.072739
	11.125	-0.000852	0.003621	0.003923	0.017774		11.125	-0.002319	0.026298	0.047151	0.074458
	11.375	-0.001234	0.003934	0.004016	0.018389		11.375	-0.002146	0.026229	0.047986	0.074573
	11.625	-0.000983	0.003576	0.003672	0.0185		11.625	-0.001857	0.027093	0.048321	0.074684
	11.875	-0.001332	0.004271	0.003826	0.0187		11.875	-0.002287	0.027522	0.048852	0.075368
	12.125	-0.001368	0.00364	0.003873	0.018894		12.125	-0.00187	0.02779	0.049384	0.07605
	12.375	-0.001222	0.004118	0.004216	0.019663		12.375	-0.002116	0.02851	0.050297	0.076931
	12.625	-0.001104	0.003881	0.004093	0.019227		12.625	-0.002097	0.028497	0.050592	0.076952
	12.875	-0.001202	0.003997	0.003974	0.019778		12.875	-0.002272	0.02963	0.05174	0.078041
	13.125	-0.001717	0.004049	0.004358	0.019792		13.125	-0.002051	0.029898	0.052153	0.078383
	13.375	-0.001555	0.00395	0.004568	0.020096		13.375	-0.002618	0.030101	0.053285	0.079102
	13.625	-0.001293	0.003955	0.004483	0.020277		13.625	-0.002189	0.030149	0.053777	0.079715
	13.875	-0.001487	0.004085	0.004908	0.020459		13.875	-0.002083	0.029892	0.053971	0.079459
	14.125	-0.001714	0.004176	0.004659	0.020684		14.125	-0.002371	0.030817	0.054402	0.080057
	14.375	-0.001775	0.004385	0.005024	0.020855		14.375	-0.002569	0.031755	0.055494	0.0803
	14.625	-0.001645	0.004643	0.005322	0.021201		14.625	-0.002002	0.031721	0.055366	0.081127
	14.875	-0.002081	0.004303	0.004922	0.021272		14.875	-0.002547	0.032018	0.056468	0.081534
	15.125	-0.00183	0.004209	0.005003	0.021229		15.125	-0.00212	0.032216	0.056692	0.081425
	15.375	-0.001559	0.004825	0.005144	0.021216		15.375	-0.002302	0.032824	0.057545	0.082081
	15.625	-0.001964	0.004776	0.005302	0.02151		15.625	-0.001753	0.03367	0.05794	0.082772
	15.875	-0.001881	0.004814	0.005295	0.021428		15.875	-0.002375	0.033784	0.058831	0.082798
	16.125	-0.002076	0.005041	0.005681	0.021685		16.125	-0.002594	0.033971	0.059534	0.083787
	16.375	-0.001793	0.004884	0.005655	0.02201		16.375	-0.002462	0.034721	0.059645	0.083888
	16.625	-0.00184	0.005171	0.005583	0.022816		16.625	-0.002143	0.035232	0.05993	0.084013
	16.875	-0.001985	0.004985	0.005795	0.022659		16.875	-0.00283	0.035441	0.060758	0.084442
	17.125	-0.002016	0.005328	0.005305	0.023143		17.125	-0.002662	0.035423	0.061684	0.084915
	17.375	-0.002069	0.004836	0.005005	0.022865		17.375	-0.002264	0.035939	0.06131	0.084966
	17.625	-0.00184	0.005118	0.004704	0.022832		17.625	-0.00238	0.036973	0.062303	0.085531
	17.875	-0.001918	0.005294	0.005365	0.023288		17.875	-0.002896	0.036945	0.062621	0.085321
	18.125	-0.002545	0.005571	0.005199	0.023143		18.125	-0.002395	0.03719	0.063247	0.086027
	18.375	-0.001946	0.005549	0.005561	0.023733		18.375	-0.002138	0.037439	0.063192	0.086453
	18.625	-0.002025	0.005497	0.005377	0.023937		18.625	-0.002491	0.037535	0.063917	0.085923
	18.875	-0.001918	0.004961	0.005529	0.023925		18.875	-0.002919	0.038379	0.064709	0.086696
	19.125	-0.002383	0.005558	0.005926	0.024108		19.125	-0.002009	0.038454	0.065228	0.086925
	19.375	-0.002074	0.005626	0.005331	0.023822		19.375	-0.002201	0.03957	0.064827	0.087251
	19.625	-0.002405	0.005866	0.005641	0.024014		19.625	-0.002678	0.039576	0.06579	0.087493
	19.875	-0.002111	0.005756	0.005394	0.025192		19.875	-0.002209	0.039421	0.066346	0.08783
	20.125	-0.002566	0.005451	0.006027	0.024649		20.125	-0.002604	0.040364	0.066684	0.088052
	20.375	-0.002282	0.005989	0.006164	0.024616		20.375	-0.00239	0.040421	0.067634	0.088287
	20.625	-0.002455	0.005956	0.006411	0.025291		20.625	-0.002514	0.040622	0.067534	0.088246
	20.875	-0.001937	0.005879	0.006004	0.024649		20.875	-0.002701	0.041437	0.068296	0.088957
	21.125	-0.002358	0.005841	0.00601	0.025247		21.125	-0.002362	0.041354	0.068695	0.088516
	21.375	-0.002384	0.005949	0.006352	0.025266		21.375	-0.002677	0.041882	0.069001	0.088596
	21.625	-0.002611	0.006199	0.006567	0.025749		21.625	-0.00227	0.042027	0.069426	0.08949
	21.875	-0.002066	0.006382	0.006135	0.025351		21.875	-0.002549	0.041552	0.069755	0.089455
	22.125	-0.002529	0.0065	0.006752	0.025484		22.125	-0.002288	0.042891	0.069684	0.089459
	22.375	-0.002611	0.006112	0.006573	0.026018		22.375	-0.002414	0.043152	0.070258	0.090082
	22.625	-0.002249	0.006338	0.006849	0.026175		22.625	-0.002156	0.043463	0.070873	0.089695
	22.875	-0.002207	0.006544	0.00685	0.026285		22.875	-0.002439	0.043319	0.070391	0.090411
	23.125	-0.002733	0.006509	0.007313	0.0265		23.125	-0.002414	0.044095	0.0708	0.090582
	23.375	-0.002822	0.006917	0.007524	0.026111		23.375	-0.002315	0.044277	0.07169	0.090902
	23.625	-0.002629	0.006381	0.007522	0.026401		23.625	-0.002463	0.044759	0.072255	0.090947
	23.875	-0.00265	0.00641	0.007522	0.026828		23.875	-0.002223	0.044589	0.071937	0.091058
	24.125	-0.002748	0.006566	0.007538	0.026717		24.125	-0.002979	0.045018	0.073153	0.091035
	24.375	-0.002649	0.006737	0.007621	0.027257		24.375	-0.001876	0.045814	0.07323	0.091649
	24.625	-0.002665	0.006739	0.008019	0.027297		24.625	-0.002232	0.045581	0.073294	0.091866
	24.875	-0.002676	0.00636	0.008988	0.027368		24.875	-0.002164	0.045834	0.073627	0.091885
	25.125	-0.002505	0.006427	0.008813	0.027451		25.125	-0.002792	0.046062	0.074406	0.091584
	25.375	-0.002756	0.006892	0.008352	0.027527		25.375	-0.002819	0.046906	0.075134	0.092268
	25.625	-0.002817	0.00679	0.008948	0.027699		25.625	-0.002824	0.046957	0.07503	0.09187
	25.875	-0.003028	0.007233	0.008879	0.027731		25.875	-0.002164	0.047258	0.07548	0.092296
	26.125	-0.002575	0.007158	0.00893	0.027955		26.125	-0.002337	0.047889	0.074834	0.092275
	26.375	-0.002766	0.007064	0.008784	0.028274		26.375	-0.002332	0.047935	0.075987	0.092095
	26.625	-0.002987	0.007344	0.009039	0.027786		26.625	-0.002287	0.047652	0.076094	0.09257
	26.875	-0.002766	0.007744	0.00874	0.02803		26.875	-0.002166	0.04839	0.076619	0.093406
	27.125	-0.00293	0.007502	0.008825	0.028387		27.125	-0.002402	0.048153	0.076127	0.092998
	27.375	-0.002783	0.007438	0.008935	0.028079		27.375	-0.002168	0.049296	0.077341	0.092771
	27.625	-0.003023	0.007627	0.009455	0.028588		27.625	-0.002853	0.04908	0.077016	0.093172
	27.875	-0.002763	0.007747	0.009678	0.028655		27.875	-0.002441	0.049615	0.077154	0.093667
	28.125	-0.002719	0.007535	0.008876	0.028963		28.125	-0.002718	0.049665	0.078394	0.093523
	28.375	-0.003094	0.007351	0.009815	0.028786		28.375	-0.002608	0.04997	0.078091	0.093793
	28.625	-0.003293	0.007473	0.009609	0.029178		28.625	-0.002646	0.050408	0.078662	0.094196
	28.875	-0.002998	0.007484	0.009172	0.028947		28.875	-0.002261	0.050516	0.07894	0.09433
	29.125	-0.002928	0.007572	0.009671	0.029213		29.125	-0.002216	0.05124	0.079321	0.094401
	29.375	-0.002995	0.008035	0.009879	0.029126		29.375	-0.002648	0.05139	0.079173	0.094206
	29.625	-0.003078	0.008054	0.00946	0.029253		29.625	-0.002831	0.051725	0.07942	0.094679
	29.875	-0.002975	0.007865	0.009838	0.029579		29.875	-0.002279	0.051792	0.08037	0.094615
	30.125	-0.00317	0.007984	0.010153	0.030006		30.125	-0.002563	0.052419	0.079619	0.094765
	30.375	-0.003079	0.007922	0.009602	0.02932		30.375	-0.002748	0.052077	0.080306	0.094723
	30.625	-0.002786	0.008435	0.009982	0.029377		30.625	-0.003002	0.052849	0.081124	0.094556
	30.875	-0.003216	0.008345	0.010031	0.029381		30.875	-0.002832	0.052905	0.081097	0.094691
	31.125	-0.003244	0.00816	0.010257	0.029871		31.125	-0.002684	0.053106	0.08117	0.095279
	31.375	-0.003405	0.008556	0.010028	0.029835		31.375	-0.002618	0.05276	0.080949	0.094712
	31.625	-0.002923	0.00852	0.010296	0.029996		31.625	-0.002914	0.054015	0.081665	0.095226
	31.875	-0.002996	0.008661	0.010723	0.030282		31.875	-0.003068	0.053579	0.082017	0.095071
	32.125	-0.00311	0.008227	0.010721	0.030023		32.125	-0.002663	0.054104	0.082111	0.09483
	32.375	-0.003157	0.008159	0.010941	0.030277		32.375	-0.002716	0.054141	0.081941	0.094804
	32.625	-0.003459	0.00835	0.011108	0.030608		32.625	-0.002707	0.054743	0.082818	0.095837
	32.875	-0.002928	0.008552	0.010808	0.030465		32.875	-0.002036	0.054577	0.082755	0.095521
	33.125	-0.00318	0.009362	0.011107	0.030368		33.125	-0.002435	0.055018	0.0831	0.095048
	33.375	-0.003216	0.008958	0.011098	0.030947		33.375	-0.002975	0.055316	0.083808	0.095808
	33.625	-0.003152	0.008402	0.011087	0.031058		33.625	-0.003262	0.055311	0.083113	0.095703
	33.875	-0.003234	0.009134	0.011083	0.030714		33.875	-0.003427	0.05558	0.084033	0.096046
	34.125	-0.003424	0.008817	0.011079	0.030762		34.125	-0.00269	0.055725	0.083556	0.096303
	34.375	-0.00327	0.008804	0.011498	0.031265		34.375	-0.002652	0.056517	0.0849	0.095668
	34.625	-0.003054	0.008897	0.011747	0.031142		34.625	-0.002711	0.056666	0.084012	0.095464
	34.875	-0.003423	0.00907	0.011243	0.030782		34.875	-0.002457	0.056605	0.08446	0.096132
	35.125	-0.003476	0.008935	0.011394	0.031214		35.125	-0.00252	0.056919	0.08469	0.096769
	35.375	-0.003299	0.008798	0.011648	0.031145		35.375	-0.002901	0.056716	0.085055	0.095765
	35.625	-0.003307	0.008985	0.011464	0.031419		35.625	-0.002577	0.057433	0.085014	0.095849
	35.875	-0.003432	0.009368	0.011494	0.031351		35.875	-0.002718	0.05791	0.084894	0.096427
	36.125	-0.003127	0.008892	0.011703	0.031491		36.125	-0.003393	0.058187	0.085359	0.096088
	36.375	-0.003468	0.009073	0.011444	0.031509		36.375	-0.002978	0.057869	0.085481	0.096118
	36.625	-0.003656	0.009741	0.011676	0.031501		36.625	-0.003034	0.058554	0.085371	0.096305
	36.875	-0.003494	0.009435	0.011645	0.031767		36.875	-0.0027	0.058783	0.08593	0.096556
	37.125	-0.003585	0.009448	0.011722	0.031722		37.125	-0.003585	0.058294	0.086388	0.0968
	37.375	-0.00304	0.009442	0.012456	0.032023		37.375	-0.003148	0.058816	0.086455	0.09691
	37.625	-0.00311	0.009298	0.011697	0.032398		37.625	-0.00261	0.058995	0.086619	0.096382
	37.875	-0.003554	0.009365	0.01184	0.032026		37.875	-0.003545	0.059556	0.087055	0.096715
	38.125	-0.003701	0.009528	0.0121	0.032026		38.125	-0.003142	0.059217	0.086662	0.096534
	38.375	-0.003483	0.00951	0.012201	0.032417		38.375	-0.003572	0.059596	0.087202	0.097472
	38.625	-0.003692	0.009444	0.01181	0.032095		38.625	-0.003361	0.060559	0.088375	0.09693
	38.875	-0.003402	0.010107	0.012205	0.032146		38.875	-0.002553	0.060058	0.087817	0.097109
	39.125	-0.003471	0.009926	0.012476	0.032397		39.125	-0.002706	0.060177	0.088021	0.097171
	39.375	-0.003463	0.009534	0.012663	0.032315		39.375	-0.002917	0.060459	0.087509	0.097436
	39.625	-0.003418	0.00991	0.012425	0.032531		39.625	-0.003272	0.061239	0.088088	0.097053
	39.875	-0.003295	0.009804	0.012799	0.032788		39.875	-0.003109	0.061427	0.087997	0.097686
	40.125	-0.00359	0.010336	0.012824	0.032169		40.125	-0.003074	0.061194	0.088682	0.097408
	40.375	-0.003662	0.010107	0.012813	0.032123		40.375	-0.003116	0.061702	0.08868	0.097003
	40.625	-0.003632	0.009743	0.012537	0.03243		40.625	-0.00307	0.062144	0.088633	0.096656
	40.875	-0.003495	0.010086	0.012912	0.032662		40.875	-0.003242	0.061991	0.089094	0.0974
	41.125	-0.003504	0.010441	0.012887	0.032432		41.125	-0.003483	0.061874	0.088943	0.097637
	41.375	-0.00381	0.010543	0.013251	0.032793		41.375	-0.003339	0.062628	0.089211	0.097248
	41.625	-0.003497	0.010214	0.013272	0.032505		41.625	-0.002697	0.062553	0.090353	0.09707
	41.875	-0.003601	0.010875	0.013503	0.032967		41.875	-0.00312	0.063122	0.089923	0.09725
	42.125	-0.003517	0.01055	0.012847	0.032859		42.125	-0.002674	0.0629	0.089573	0.097799
	42.375	-0.003555	0.01035	0.013622	0.033101		42.375	-0.00374	0.063163	0.089909	0.097321
	42.625	-0.003802	0.010329	0.013061	0.032976		42.625	-0.003135	0.063558	0.090034	0.097497
	42.875	-0.00347	0.010086	0.013185	0.033099		42.875	-0.00384	0.063667	0.090371	0.096929
	43.125	-0.003784	0.010501	0.01379	0.033055		43.125	-0.003275	0.063427	0.089958	0.097862
	43.375	-0.003721	0.010407	0.013562	0.033045		43.375	-0.003545	0.063961	0.090951	0.097757
	43.625	-0.003874	0.010638	0.013881	0.033499		43.625	-0.003466	0.064201	0.090681	0.097217
	43.875	-0.003393	0.010885	0.013706	0.032825		43.875	-0.00323	0.064665	0.090963	0.098173
	44.125	-0.003741	0.010721	0.013387	0.033603		44.125	-0.003363	0.064659	0.091094	0.097796
	44.375	-0.004031	0.010909	0.013782	0.033737		44.375	-0.00356	0.065218	0.091394	0.098346
	44.625	-0.003427	0.011069	0.013271	0.033585		44.625	-0.003626	0.064636	0.091535	0.097928
	44.875	-0.003913	0.011237	0.014111	0.033627		44.875	-0.003249	0.064987	0.091864	0.097779
	45.125	-0.003795	0.011058	0.014293	0.033557		45.125	-0.003174	0.065838	0.092067	0.097775
	45.375	-0.003713	0.011367	0.013719	0.033531		45.375	-0.003309	0.064745	0.091654	0.098267
	45.625	-0.004045	0.011167	0.01398	0.033593		45.625	-0.003532	0.065424	0.091743	0.097562
	45.875	-0.003576	0.011048	0.014122	0.033532		45.875	-0.0034	0.065882	0.091577	0.097618
	46.125	-0.003712	0.011487	0.014337	0.033804		46.125	-0.003777	0.066086	0.092283	0.098109
	46.375	-0.003654	0.011051	0.014008	0.033835		46.375	-0.003498	0.065809	0.092138	0.097902
	46.625	-0.003724	0.011593	0.01414	0.033957		46.625	-0.003337	0.06643	0.092719	0.098292
	46.875	-0.00364	0.011337	0.014368	0.033953		46.875	-0.003411	0.066634	0.09235	0.097778
	47.125	-0.003917	0.011492	0.014565	0.033834		47.125	-0.003538	0.066463	0.092455	0.098224
	47.375	-0.003946	0.011716	0.014587	0.034159		47.375	-0.003824	0.066734	0.092701	0.09826
	47.625	-0.003867	0.011464	0.014414	0.034083		47.625	-0.003447	0.067349	0.092534	0.098095
	47.875	-0.004023	0.011856	0.0147	0.034319		47.875	-0.004244	0.067352	0.093654	0.098143
	48.125	-0.003707	0.011313	0.014741	0.033859		48.125	-0.003803	0.067642	0.093435	0.098056
	48.375	-0.003631	0.011382	0.014647	0.034076		48.375	-0.003825	0.067072	0.093076	0.098468
	48.625	-0.004046	0.01174	0.015001	0.034249		48.625	-0.003698	0.06786	0.09353	0.098035
	48.875	-0.003923	0.011698	0.015095	0.034136		48.875	-0.004057	0.068554	0.093672	0.097744
	49.125	-0.003903	0.011756	0.014865	0.034158		49.125	-0.003484	0.068232	0.093466	0.098504
	49.375	-0.004	0.011219	0.015545	0.034629		49.375	-0.003701	0.068579	0.093546	0.099342
	49.625	-0.003789	0.011596	0.015143	0.034634		49.625	-0.003997	0.068242	0.093558	0.098492
	49.875	-0.003857	0.012188	0.015269	0.0349		49.875	-0.003553	0.068357	0.093224	0.098196
	50.125	-0.004089	0.011622	0.015089	0.03423		50.125	-0.003623	0.068394	0.093852	0.098453
	50.375	-0.003907	0.011861	0.01485	0.034448		50.375	-0.003848	0.069177	0.094417	0.098316
	50.625	-0.003825	0.011995	0.015143	0.034035		50.625	-0.003676	0.069538	0.093939	0.098407
	50.875	-0.003956	0.012116	0.015467	0.034735		50.875	-0.004061	0.068956	0.094239	0.098445
	51.125	-0.004166	0.012414	0.015389	0.034784		51.125	-0.003907	0.069656	0.094762	0.098061
	51.375	-0.003911	0.012145	0.015307	0.034587		51.375	-0.00345	0.069386	0.095078	0.098294
	51.625	-0.004066	0.01212	0.015637	0.034753		51.625	-0.00331	0.07004	0.094817	0.098693
	51.875	-0.003946	0.012144	0.015883	0.034928		51.875	-0.003951	0.070339	0.094077	0.098553
	52.125	-0.003959	0.012185	0.015782	0.035162		52.125	-0.003988	0.070296	0.094399	0.098514
	52.375	-0.004125	0.012413	0.01553	0.034873		52.375	-0.003847	0.070394	0.094835	0.09896
	52.625	-0.003961	0.012199	0.015587	0.035067		52.625	-0.004074	0.070328	0.094741	0.098469
	52.875	-0.004082	0.012491	0.016011	0.035071		52.875	-0.00361	0.070647	0.095269	0.098363
	53.125	-0.003656	0.012334	0.016257	0.034763		53.125	-0.003891	0.071041	0.095617	0.098291
	53.375	-0.004073	0.012558	0.015979	0.034788		53.375	-0.003639	0.071374	0.095337	0.098735
	53.625	-0.003716	0.012052	0.015746	0.035084		53.625	-0.003385	0.071392	0.095845	0.09889
	53.875	-0.003887	0.012447	0.016056	0.035145		53.875	-0.004212	0.071447	0.095476	0.098373
	54.125	-0.003969	0.012537	0.015973	0.035398		54.125	-0.004244	0.071246	0.095568	0.09903
	54.375	-0.004079	0.012541	0.016276	0.034729		54.375	-0.003834	0.071424	0.095819	0.09876
	54.625	-0.004207	0.012541	0.015926	0.035063		54.625	-0.003796	0.071937	0.09579	0.098874
	54.875	-0.003805	0.013081	0.016169	0.035269		54.875	-0.004052	0.071908	0.095753	0.099201
	55.125	-0.004237	0.012614	0.016052	0.035292		55.125	-0.003836	0.07203	0.096057	0.098827
	55.375	-0.004364	0.012756	0.016179	0.035265		55.375	-0.004334	0.07217	0.096665	0.098763
	55.625	-0.004112	0.012901	0.01659	0.035259		55.625	-0.004733	0.071235	0.096815	0.098619
	55.875	-0.00407	0.012988	0.016355	0.035558		55.875	-0.00416	0.072294	0.096509	0.099747
	56.125	-0.004073	0.012674	0.016647	0.035314		56.125	-0.004479	0.072758	0.09613	0.098874
	56.375	-0.003931	0.013315	0.016978	0.035448		56.375	-0.004282	0.073155	0.096363	0.098175
	56.625	-0.004221	0.013071	0.016704	0.035171		56.625	-0.004502	0.072878	0.097106	0.098346
	56.875	-0.003985	0.013106	0.016665	0.035431		56.875	-0.004402	0.073019	0.096596	0.098458
	57.125	-0.003841	0.013198	0.016891	0.03552		57.125	-0.003735	0.073598	0.096979	0.098779
	57.375	-0.003703	0.013395	0.01709	0.035809		57.375	-0.004479	0.073502	0.096813	0.098643
	57.625	-0.004208	0.013128	0.016606	0.035512		57.625	-0.004476	0.073336	0.096971	0.09866
	57.875	-0.004088	0.013	0.017057	0.035622		57.875	-0.004465	0.07288	0.096697	0.098977
	58.125	-0.004079	0.013471	0.017069	0.035249		58.125	-0.004736	0.074239	0.097195	0.098815
	58.375	-0.003929	0.013346	0.01703	0.034979		58.375	-0.004117	0.074165	0.097491	0.099534
	58.625	-0.004095	0.013348	0.016804	0.03528		58.625	-0.004002	0.073808	0.09682	0.098519
	58.875	-0.003905	0.013596	0.017396	0.035393		58.875	-0.004382	0.073903	0.097103	0.098625
	59.125	-0.004185	0.013781	0.017333	0.035052		59.125	-0.004197	0.074872	0.097893	0.099013
	59.375	-0.004005	0.013853	0.017676	0.035242		59.375	-0.004166	0.074534	0.097721	0.098683
	59.625	-0.004054	0.013741	0.017571	0.03574		59.625	-0.004514	0.074793	0.097212	0.099065
	59.875	-0.00382	0.013733	0.017648	0.035334		59.875	-0.004433	0.074774	0.097371	0.099036
	60.125	-0.003864	0.013837	0.017468	0.035416		60.125	-0.00408	0.075051	0.098011	0.099046
	60.375	-0.004173	0.013305	0.017802	0.035482		60.375	-0.004055	0.075444	0.098103	0.099418
	60.625	-0.004075	0.013698	0.017366	0.03618		60.625	-0.004106	0.074949	0.097966	0.098764
	60.875	-0.004018	0.013766	0.017676	0.036251		60.875	-0.004239	0.075156	0.097816	0.099615
	61.125	-0.004102	0.013865	0.017854	0.035603		61.125	-0.004459	0.075413	0.098083	0.098741
	61.375	-0.004114	0.013389	0.017226	0.036272		61.375	-0.004858	0.076018	0.098403	0.098791
	61.625	-0.004106	0.01364	0.017925	0.035892		61.625	-0.00465	0.075406	0.098366	0.098591
	61.875	-0.004045	0.0139	0.018081	0.035963		61.875	-0.003799	0.076416	0.098568	0.099214
	62.125	-0.004083	0.013826	0.018118	0.036358		62.125	-0.004525	0.075749	0.098474	0.099628
	62.375	-0.004161	0.01421	0.018217	0.036054		62.375	-0.004415	0.076274	0.098364	0.099286
	62.625	-0.003961	0.013982	0.018022	0.036134		62.625	-0.005308	0.076592	0.099114	0.098973
	62.875	-0.003719	0.014081	0.0181	0.036392		62.875	-0.004739	0.076598	0.098464	0.098759
	63.125	-0.003991	0.014019	0.01857	0.03621		63.125	-0.00423	0.076042	0.098726	0.09924
	63.375	-0.003963	0.013591	0.018393	0.035999		63.375	-0.004922	0.076552	0.098361	0.098898
	63.625	-0.004034	0.014258	0.018275	0.03635		63.625	-0.004208	0.076023	0.098357	0.098803
	63.875	-0.004111	0.01432	0.018986	0.036349		63.875	-0.004956	0.077246	0.098698	0.098911
	64.125	-0.004148	0.01467	0.01844	0.036108		64.125	-0.004422	0.077157	0.09872	0.099384
	64.375	-0.003818	0.014379	0.018753	0.035966		64.375	-0.005097	0.07723	0.098646	0.099384
	64.625	-0.003657	0.014224	0.018476	0.036776		64.625	-0.004182	0.077456	0.098612	0.099121
	64.875	-0.004196	0.014143	0.018509	0.036448		64.875	-0.004748	0.076967	0.099278	0.098963
	65.125	-0.003808	0.013932	0.018744	0.036409		65.125	-0.005263	0.077438	0.099162	0.099251
	65.375	-0.00404	0.014972	0.018824	0.035973		65.375	-0.004922	0.078192	0.099601	0.099721
	65.625	-0.003827	0.014515	0.018817	0.036791		65.625	-0.004753	0.078157	0.099449	0.098798
	65.875	-0.003916	0.014683	0.018871	0.036892		65.875	-0.004646	0.077765	0.099454	0.099295
	66.125	-0.003879	0.014907	0.019232	0.036429		66.125	-0.004918	0.078108	0.099209	0.099559
	66.375	-0.004147	0.015164	0.01907	0.036551		66.375	-0.004877	0.078469	0.098986	0.09948
	66.625	-0.004089	0.015084	0.019084	0.036401		66.625	-0.004543	0.077995	0.0993	0.099091
	66.875	-0.003798	0.014861	0.018809	0.036736		66.875	-0.005357	0.078338	0.09939	0.09938
	67.125	-0.003826	0.014736	0.019563	0.036803		67.125	-0.00501	0.078572	0.099852	0.099846
	67.375	-0.004315	0.014815	0.019387	0.037197		67.375	-0.004544	0.079176	0.099527	0.099107
	67.625	-0.003877	0.014821	0.01938	0.036641		67.625	-0.005532	0.07929	0.100428	0.099107
	67.875	-0.00403	0.015092	0.019361	0.036867		67.875	-0.004495	0.078377	0.099701	0.099588
	68.125	-0.004188	0.015308	0.019103	0.03651		68.125	-0.005068	0.079067	0.100093	0.098467
	68.375	-0.00414	0.015286	0.019447	0.036857		68.375	-0.005077	0.079365	0.100062	0.099119
	68.625	-0.004145	0.014679	0.019186	0.036549		68.625	-0.004511	0.079444	0.1004	0.09917
	68.875	-0.004002	0.015211	0.01936	0.037017		68.875	-0.005311	0.079249	0.099983	0.098841
	69.125	-0.003993	0.015137	0.019454	0.036951		69.125	-0.005516	0.079438	0.100223	0.098529
	69.375	-0.004143	0.015152	0.019525	0.037095		69.375	-0.005053	0.079483	0.099809	0.099158
	69.625	-0.003989	0.01493	0.019967	0.037093		69.625	-0.004518	0.080102	0.100367	0.09905
	69.875	-0.004027	0.014988	0.019774	0.036975		69.875	-0.004965	0.079581	0.100175	0.098862
	70.125	-0.00443	0.015172	0.019562	0.037015		70.125	-0.00478	0.080208	0.10054	0.099173
	70.375	-0.003764	0.01552	0.019957	0.037009		70.375	-0.005491	0.080264	0.100144	0.099396
	70.625	-0.003908	0.015364	0.019623	0.036921		70.625	-0.004685	0.080486	0.100227	0.099543
	70.875	-0.004151	0.015037	0.019424	0.037228		70.875	-0.004997	0.080458	0.100062	0.099447
	71.125	-0.004206	0.015324	0.020188	0.036867		71.125	-0.00561	0.080595	0.100273	0.099086
	71.375	-0.003734	0.015363	0.020242	0.037353		71.375	-0.004926	0.081052	0.100333	0.099498
	71.625	-0.003844	0.015664	0.020109	0.037154		71.625	-0.005368	0.081459	0.100484	0.099137
	71.875	-0.004089	0.015775	0.020469	0.037327		71.875	-0.005265	0.081111	0.10042	0.099202
	72.125	-0.003846	0.015738	0.020075	0.037343		72.125	-0.005292	0.080921	0.101473	0.099369
	72.375	-0.003766	0.015601	0.020437	0.037064		72.375	-0.005506	0.081255	0.100372	0.099145
	72.625	-0.004391	0.015554	0.020201	0.037044		72.625	-0.005363	0.081086	0.100203	0.099323
	72.875	-0.004009	0.015755	0.020775	0.037245		72.875	-0.005185	0.080733	0.100721	0.099049
	73.125	-0.003898	0.015339	0.020429	0.037292		73.125	-0.005031	0.082346	0.100401	0.098427
	73.375	-0.004012	0.015692	0.020591	0.036813		73.375	-0.005288	0.081364	0.100682	0.099155
	73.625	-0.003576	0.015911	0.020692	0.036635		73.625	-0.005305	0.082198	0.100742	0.098961
	73.875	-0.004386	0.015396	0.020638	0.037249		73.875	-0.005547	0.081545	0.100717	0.09917
	74.125	-0.003804	0.015759	0.020356	0.037521		74.125	-0.005899	0.081796	0.100328	0.09888
	74.375	-0.004191	0.016153	0.020265	0.037318		74.375	-0.005999	0.082283	0.101192	0.099364
	74.625	-0.004221	0.015832	0.020307	0.037452		74.625	-0.005594	0.082232	0.101141	0.099128
	74.875	-0.003964	0.015966	0.020807	0.037042		74.875	-0.005307	0.082186	0.101132	0.099392
	75.125	-0.004131	0.01625	0.02107	0.037445		75.125	-0.005755	0.082099	0.101696	0.098912
	75.375	-0.004043	0.016001	0.020765	0.036912		75.375	-0.005775	0.082358	0.101701	0.099142
	75.625	-0.00361	0.016657	0.020751	0.037831		75.625	-0.005607	0.08296	0.101595	0.098911
	75.875	-0.004141	0.016205	0.020114	0.037472		75.875	-0.005891	0.082729	0.101622	0.099097
	76.125	-0.0039	0.016503	0.020801	0.037368		76.125	-0.005436	0.082519	0.101385	0.09927
	76.375	-0.004178	0.016174	0.021001	0.037156		76.375	-0.006019	0.083405	0.101151	0.099091
	76.625	-0.004262	0.016057	0.021063	0.037362		76.625	-0.005506	0.082764	0.101174	0.09888
	76.875	-0.004405	0.015736	0.021419	0.036999		76.875	-0.006389	0.082628	0.101818	0.099512
	77.125	-0.003954	0.016063	0.020621	0.037619		77.125	-0.005773	0.08302	0.101397	0.09927
	77.375	-0.00435	0.016687	0.020714	0.03738		77.375	-0.005689	0.083321	0.101853	0.099037
	77.625	-0.003781	0.016479	0.021711	0.037635		77.625	-0.005918	0.083409	0.101757	0.098782
	77.875	-0.004177	0.016462	0.02128	0.037306		77.875	-0.005771	0.08342	0.101047	0.098782
	78.125	-0.004382	0.016376	0.021142	0.037348		78.125	-0.006111	0.083577	0.101458	0.099157
	78.375	-0.004554	0.016708	0.021326	0.037833		78.375	-0.006563	0.08358	0.101879	0.098645
	78.625	-0.004483	0.016376	0.021688	0.037691		78.625	-0.005859	0.084368	0.101814	0.098944
	78.875	-0.004251	0.016571	0.021598	0.037328		78.875	-0.005809	0.08372	0.101721	0.098816
	79.125	-0.004398	0.016733	0.021518	0.037685		79.125	-0.006343	0.083598	0.101445	0.098975
	79.375	-0.004175	0.01646	0.021374	0.037962		79.375	-0.006234	0.084275	0.102082	0.099396
	79.625	-0.004002	0.016526	0.021414	0.037267		79.625	-0.005951	0.08464	0.102155	0.098554
	79.875	-0.004368	0.016928	0.021779	0.037721		79.875	-0.006262	0.08417	0.101893	0.098528
	80.125	-0.004454	0.016988	0.021865	0.037117		80.125	-0.005954	0.084669	0.101587	0.099666
	80.375	-0.004148	0.0172	0.021984	0.037784		80.375	-0.006297	0.084409	0.101882	0.099117
	80.625	-0.004595	0.016795	0.022024	0.037933		80.625	-0.005619	0.08438	0.10193	0.099176
	80.875	-0.004255	0.017386	0.022138	0.037471		80.875	-0.005898	0.084537	0.102061	0.099389
	81.125	-0.004003	0.016901	0.021627	0.037295		81.125	-0.005376	0.085215	0.102164	0.098763
	81.375	-0.003911	0.01719	0.021867	0.03778		81.375	-0.006383	0.084706	0.101719	0.098848
	81.625	-0.004403	0.016843	0.022209	0.037748		81.625	-0.005589	0.084286	0.10226	0.099343
	81.875	-0.004146	0.017169	0.021918	0.037473		81.875	-0.005891	0.084432	0.102048	0.098969
	82.125	-0.004411	0.017209	0.022395	0.037938		82.125	-0.006248	0.084985	0.101984	0.098764
	82.375	-0.004658	0.017256	0.022482	0.037584		82.375	-0.006593	0.085014	0.101989	0.098808
	82.625	-0.004245	0.016868	0.022473	0.037696		82.625	-0.006558	0.085192	0.102396	0.098783
	82.875	-0.004478	0.01688	0.022245	0.03753		82.875	-0.006091	0.085567	0.102255	0.098907
	83.125	-0.004694	0.017499	0.02216	0.037485		83.125	-0.006036	0.085178	0.102798	0.099091
	83.375	-0.004094	0.017332	0.02205	0.037422		83.375	-0.005718	0.085442	0.101986	0.09888
	83.625	-0.00433	0.017294	0.021905	0.037499		83.625	-0.006114	0.085837	0.102578	0.099167
	83.875	-0.004581	0.017821	0.022443	0.037572		83.875	-0.005554	0.085359	0.102066	0.09889
	84.125	-0.004513	0.017626	0.02269	0.037751		84.125	-0.005885	0.085811	0.102638	0.098858
	84.375	-0.004199	0.016692	0.02302	0.03761		84.375	-0.006597	0.086006	0.102297	0.09928
	84.625	-0.004242	0.017453	0.022316	0.038059		84.625	-0.005459	0.086138	0.102834	0.098697
	84.875	-0.00423	0.017648	0.022721	0.037677		84.875	-0.006029	0.086101	0.102203	0.098896
	85.125	-0.004291	0.017773	0.022856	0.037867		85.125	-0.006009	0.086546	0.102418	0.099099
	85.375	-0.004404	0.01734	0.022866	0.038132		85.375	-0.005336	0.086239	0.103099	0.099255
	85.625	-0.004299	0.01718	0.022897	0.037889		85.625	-0.006047	0.08633	0.103183	0.099023
	85.875	-0.004272	0.017665	0.022745	0.037575		85.875	-0.00571	0.086304	0.102373	0.099129
	86.125	-0.004378	0.017904	0.023191	0.037784		86.125	-0.005637	0.086519	0.102898	0.098627
	86.375	-0.004252	0.017266	0.022593	0.038127		86.375	-0.00564	0.086634	0.102298	0.099008
	86.625	-0.004226	0.017287	0.022942	0.037953		86.625	-0.005543	0.086053	0.102808	0.09895
	86.875	-0.004197	0.01773	0.023294	0.03768		86.875	-0.005384	0.086714	0.103048	0.099092
	87.125	-0.004659	0.018035	0.02324	0.038111		87.125	-0.00527	0.087109	0.102453	0.09879
	87.375	-0.004577	0.018102	0.023014	0.037861		87.375	-0.005865	0.087555	0.103027	0.099288
	87.625	-0.004401	0.018389	0.02279	0.038147		87.625	-0.005491	0.087304	0.102913	0.098908
	87.875	-0.004811	0.018134	0.023156	0.03782		87.875	-0.005263	0.087314	0.102712	0.098858
	88.125	-0.004621	0.017674	0.023066	0.038125		88.125	-0.005	0.087022	0.102654	0.098851
	88.375	-0.004333	0.017803	0.023313	0.03789		88.375	-0.005372	0.087189	0.102703	0.098596
	88.625	-0.00419	0.018226	0.022823	0.037995		88.625	-0.005895	0.087203	0.102861	0.098759
	88.875	-0.004237	0.017965	0.023159	0.037901		88.875	-0.00479	0.087767	0.103307	0.099295
	89.125	-0.004566	0.018054	0.023152	0.038048		89.125	-0.005068	0.087056	0.10334	0.098659
	89.375	-0.004596	0.018181	0.02353	0.038049		89.375	-0.005567	0.087656	0.103342	0.098555
	89.625	-0.004677	0.018491	0.023097	0.038081		89.625	-0.005551	0.087379	0.10389	0.098799
	89.875	-0.004671	0.018293	0.02337	0.037546		89.875	-0.005335	0.087824	0.10277	0.099303
	90.125	-0.004494	0.018808	0.023704	0.038439		90.125	-0.005622	0.088033	0.102729	0.098078
	90.375	-0.004239	0.01847	0.023786	0.038241		90.375	-0.00634	0.087841	0.103357	0.09884
	90.625	-0.004695	0.018041	0.023408	0.038483		90.625	-0.005688	0.087487	0.103118	0.09847
	90.875	-0.004542	0.018128	0.023559	0.038045		90.875	-0.005961	0.088048	0.103085	0.098902
	91.125	-0.004584	0.018171	0.023727	0.038146		91.125	-0.005633	0.088304	0.103054	0.098681
	91.375	-0.004767	0.018764	0.02358	0.038032		91.375	-0.00542	0.088326	0.103324	0.09886
	91.625	-0.004322	0.018516	0.023493	0.038185		91.625	-0.005578	0.088476	0.104164	0.098648
	91.875	-0.004454	0.018114	0.02396	0.038164		91.875	-0.006261	0.088195	0.103523	0.098372
	92.125	-0.004476	0.018454	0.023811	0.037923		92.125	-0.00553	0.088311	0.103804	0.098813
	92.375	-0.004565	0.0185	0.024078	0.038197		92.375	-0.006	0.088584	0.103346	0.098985
	92.625	-0.004469	0.019131	0.024211	0.038016		92.625	-0.005921	0.088507	0.10345	0.099067
	92.875	-0.004533	0.018571	0.023862	0.038254		92.875	-0.006062	0.088942	0.103553	0.09892
	93.125	-0.004623	0.018356	0.02381	0.038436		93.125	-0.005394	0.088283	0.103504	0.098578
	93.375	-0.004644	0.01891	0.023638	0.038212		93.375	-0.005962	0.086787	0.103933	0.098538
	93.625	-0.00458	0.018502	0.024197	0.038443		93.625	-0.006002	0.087646	0.103373	0.098463
	93.875	-0.004379	0.018815	0.024403	0.037982		93.875	-0.006282	0.087825	0.103404	0.099003
	94.125	-0.004698	0.018721	0.024056	0.03818		94.125	-0.005893	0.088813	0.10307	0.098677
	94.375	-0.004671	0.018844	0.024239	0.038423		94.375	-0.005199	0.089391	0.103818	0.099003
	94.625	-0.004591	0.018709	0.024253	0.038385		94.625	-0.006134	0.089018	0.103571	0.099019
	94.875	-0.004615	0.018835	0.024271	0.038317		94.875	-0.006567	0.08862	0.103617	0.098959
	95.125	-0.004366	0.018911	0.024845	0.038598		95.125	-0.006225	0.089412	0.103367	0.098988
	95.375	-0.004566	0.019156	0.024188	0.038399		95.375	-0.005832	0.089134	0.103553	0.098704
	95.625	-0.004889	0.019175	0.024733	0.038318		95.625	-0.006818	0.089613	0.104323	0.09843
	95.875	-0.004669	0.019003	0.024598	0.038583		95.875	-0.006304	0.090437	0.103098	0.098856
	96.125	-0.004777	0.018979	0.024504	0.03829		96.125	-0.006578	0.089572	0.103467	0.098692
	96.375	-0.004548	0.019081	0.024388	0.03849		96.375	-0.005986	0.089091	0.103421	0.098337
	96.625	-0.004461	0.019379	0.02512	0.038104		96.625	-0.006235	0.090188	0.103688	0.098658
	96.875	-0.004694	0.019562	0.024508	0.038143		96.875	-0.006112	0.090132	0.103979	0.099335
	97.125	-0.004592	0.018999	0.024685	0.03807		97.125	-0.0066	0.090302	0.103701	0.098869
	97.375	-0.004671	0.01899	0.025011	0.038206		97.375	-0.006361	0.090315	0.103717	0.09855
	97.625	-0.004408	0.019141	0.024911	0.038353		97.625	-0.005623	0.090147	0.104318	0.098386
	97.875	-0.004623	0.019264	0.024666	0.038498		97.875	-0.006365	0.090163	0.103779	0.099443
	98.125	-0.005104	0.019582	0.024854	0.038729		98.125	-0.005508	0.090043	0.103979	0.099211
	98.375	-0.004532	0.019391	0.025146	0.038488		98.375	-0.006581	0.090649	0.103924	0.099006
	98.625	-0.004544	0.019471	0.024963	0.038299		98.625	-0.006249	0.090903	0.104183	0.098665
	98.875	-0.004579	0.019301	0.025376	0.03833		98.875	-0.00618	0.090365	0.10415	0.098852
	99.125	-0.004555	0.01952	0.024894	0.03842		99.125	-0.005882	0.0903	0.103989	0.09922
	99.375	-0.00457	0.019303	0.025155	0.03893		99.375	-0.006081	0.090497	0.104105	0.099055
	99.625	-0.004761	0.019604	0.024805	0.038222		99.625	-0.006285	0.091132	0.104389	0.098377
	99.875	-0.004507	0.019923	0.025334	0.038466		99.875	-0.006469	0.09072	0.103833	0.098547
	100.125	-0.004769	0.019394	0.025126	0.03839		100.125	-0.006508	0.091194	0.104194	0.098476
	100.375	-0.004872	0.019725	0.025262	0.038507		100.375	-0.006782	0.090772	0.104169	0.09789
	100.625	-0.004705	0.019585	0.025044	0.038443		100.625	-0.006595	0.090757	0.104641	0.098501
	100.875	-0.004402	0.020158	0.024961	0.038278		100.875	-0.005946	0.09165	0.104071	0.098899
	101.125	-0.004694	0.019761	0.025098	0.038553		101.125	-0.006282	0.091208	0.104567	0.097686
	101.375	-0.004734	0.019997	0.025278	0.038059		101.375	-0.006203	0.091259	0.104265	0.098667
	101.625	-0.004816	0.019685	0.02552	0.038385		101.625	-0.006081	0.091644	0.103811	0.098719
	101.875	-0.004764	0.020051	0.025111	0.038458		101.875	-0.006544	0.091736	0.104377	0.098905
	102.125	-0.004674	0.019795	0.025393	0.038358		102.125	-0.005818	0.091351	0.104267	0.098574
	102.375	-0.004754	0.019801	0.025477	0.03837		102.375	-0.006772	0.091359	0.104113	0.098575
	102.625	-0.004811	0.01997	0.025159	0.038736		102.625	-0.006774	0.091472	0.104179	0.099102
	102.875	-0.004531	0.020279	0.025829	0.038408		102.875	-0.006445	0.091777	0.104345	0.09864
	103.125	-0.004931	0.020041	0.025558	0.038841		103.125	-0.006202	0.091929	0.104994	0.098954
	103.375	-0.004323	0.020059	0.025407	0.038455		103.375	-0.006758	0.091384	0.103954	0.099118
	103.625	-0.004824	0.020084	0.025847	0.038278		103.625	-0.006411	0.091319	0.104397	0.098285
	103.875	-0.004877	0.019948	0.025875	0.038783		103.875	-0.00665	0.091905	0.10415	0.098453
	104.125	-0.00455	0.019797	0.025617	0.03832		104.125	-0.006456	0.092932	0.104045	0.098712
	104.375	-0.004916	0.02017	0.02597	0.038479		104.375	-0.007198	0.09225	0.104768	0.098121
	104.625	-0.004611	0.019988	0.025443	0.038522		104.625	-0.005786	0.092234	0.104361	0.098262
	104.875	-0.004796	0.020358	0.02571	0.038289		104.875	-0.006671	0.092121	0.104627	0.098498
	105.125	-0.004698	0.020123	0.025795	0.038991		105.125	-0.006522	0.0924	0.103948	0.098528
	105.375	-0.004783	0.020203	0.025989	0.038673		105.375	-0.006526	0.092612	0.10432	0.098952
	105.625	-0.004874	0.020044	0.025945	0.038775		105.625	-0.006964	0.092609	0.104129	0.098327
	105.875	-0.004816	0.02036	0.026006	0.039606		105.875	-0.007023	0.092071	0.103887	0.098476
	106.125	-0.004783	0.020446	0.025747	0.038956		106.125	-0.006199	0.092376	0.104749	0.09858
	106.375	-0.004782	0.019949	0.026233	0.038744		106.375	-0.006079	0.092657	0.104332	0.098063
	106.625	-0.004546	0.020433	0.025981	0.038868		106.625	-0.006069	0.092326	0.103771	0.098685
	106.875	-0.004759	0.020321	0.026479	0.038814		106.875	-0.005856	0.093129	0.104588	0.098464
	107.125	-0.005017	0.020459	0.026281	0.038221		107.125	-0.006417	0.092699	0.10476	0.098588
	107.375	-0.004698	0.020554	0.026515	0.038747		107.375	-0.006742	0.093039	0.10418	0.098576
	107.625	-0.004826	0.020306	0.026257	0.038945		107.625	-0.006822	0.093282	0.10493	0.09855
	107.875	-0.004887	0.020738	0.025988	0.038484		107.875	-0.006403	0.093061	0.104179	0.098832
	108.125	-0.004848	0.02026	0.026544	0.038672		108.125	-0.006663	0.093228	0.105098	0.098669
	108.375	-0.004788	0.020892	0.026478	0.03859		108.375	-0.006492	0.092755	0.104529	0.098739
	108.625	-0.004491	0.020542	0.026711	0.038944		108.625	-0.00596	0.093046	0.104729	0.09874
	108.875	-0.004959	0.020692	0.026667	0.038955		108.875	-0.006111	0.093607	0.10453	0.098778
	109.125	-0.004593	0.021118	0.026489	0.039006		109.125	-0.006466	0.092979	0.104893	0.098914
	109.375	-0.004768	0.0208	0.026685	0.039176		109.375	-0.00642	0.092829	0.10459	0.098223
	109.625	-0.004618	0.020715	0.02634	0.038763		109.625	-0.006451	0.094032	0.104757	0.098159
	109.875	-0.004953	0.020643	0.026378	0.038807		109.875	-0.007177	0.093589	0.10481	0.098286
	110.125	-0.00467	0.021283	0.026567	0.038559		110.125	-0.006462	0.093079	0.104312	0.098762
	110.375	-0.004701	0.021118	0.027116	0.038847		110.375	-0.006351	0.093521	0.104461	0.098455
	110.625	-0.004681	0.021024	0.027291	0.038734		110.625	-0.006519	0.093894	0.104811	0.098352
	110.875	-0.004748	0.020847	0.026738	0.03904		110.875	-0.006261	0.093783	0.103988	0.098853
	111.125	-0.004442	0.021289	0.02683	0.038787		111.125	-0.006314	0.093889	0.104458	0.098135
	111.375	-0.004626	0.021017	0.027137	0.038661		111.375	-0.006075	0.094131	0.104672	0.098645
	111.625	-0.005099	0.02064	0.026508	0.03869		111.625	-0.006466	0.093842	0.104444	0.098802
	111.875	-0.00462	0.021078	0.027274	0.03863		111.875	-0.006842	0.094396	0.103186	0.098617
	112.125	-0.00463	0.021192	0.026709	0.038843		112.125	-0.006319	0.094272	0.103449	0.098973
	112.375	-0.004559	0.021045	0.026909	0.03871		112.375	-0.006137	0.094132	0.102827	0.098941
	112.625	-0.004668	0.021281	0.027096	0.039079		112.625	-0.006632	0.09408	0.103687	0.098674
	112.875	-0.004929	0.020971	0.027023	0.038855		112.875	-0.006107	0.094498	0.103316	0.098339
	113.125	-0.004812	0.021882	0.027188	0.038651		113.125	-0.006457	0.093996	0.102525	0.098679
	113.375	-0.004874	0.021345	0.027446	0.039172		113.375	-0.006243	0.093983	0.102882	0.098703
	113.625	-0.004699	0.021048	0.027007	0.03888		113.625	-0.006397	0.093939	0.102858	0.099287
	113.875	-0.004555	0.021131	0.027114	0.038937		113.875	-0.00618	0.094191	0.103148	0.098764
	114.125	-0.004956	0.021549	0.02688	0.038746		114.125	-0.006799	0.094997	0.103447	0.098895
	114.375	-0.004761	0.021252	0.027399	0.039446		114.375	-0.006549	0.093864	0.103463	0.098536
	114.625	-0.004466	0.021548	0.027662	0.039032		114.625	-0.006107	0.094829	0.103706	0.098213
	114.875	-0.004896	0.021221	0.027238	0.038737		114.875	-0.006699	0.095047	0.10371	0.098767
	115.125	-0.004469	0.021377	0.027529	0.038994		115.125	-0.006715	0.094581	0.102908	0.098741
	115.375	-0.004801	0.021207	0.027509	0.038797		115.375	-0.005876	0.094692	0.102475	0.098877
	115.625	-0.004514	0.021965	0.027572	0.038968		115.625	-0.006355	0.094693	0.102393	0.098649
	115.875	-0.004708	0.02091	0.02736	0.038576		115.875	-0.006874	0.094853	0.102226	0.099182
	116.125	-0.004595	0.021908	0.027301	0.03937		116.125	-0.006258	0.095196	0.103429	0.098454
	116.375	-0.004657	0.021429	0.027432	0.03882		116.375	-0.006581	0.095187	0.103515	0.098383
	116.625	-0.004616	0.021707	0.02738	0.038732		116.625	-0.006322	0.094888	0.103407	0.098017
	116.875	-0.004995	0.021731	0.02748	0.038752		116.875	-0.006094	0.094945	0.102808	0.098462
	117.125	-0.004966	0.021536	0.027774	0.038836		117.125	-0.006028	0.095136	0.103751	0.098004
	117.375	-0.004533	0.021794	0.027487	0.039026		117.375	-0.006771	0.095197	0.102975	0.098169
	117.625	-0.004579	0.021817	0.027693	0.03927		117.625	-0.007108	0.095738	0.103393	0.09842
	117.875	-0.004843	0.021183	0.027648	0.038991		117.875	-0.006496	0.095063	0.103021	0.098246
	118.125	-0.004531	0.021906	0.027837	0.039115		118.125	-0.006571	0.095659	0.103023	0.098179
	118.375	-0.004456	0.021831	0.028137	0.038742		118.375	-0.006238	0.095685	0.103524	0.099032
	118.625	-0.004444	0.021385	0.028161	0.039093		118.625	-0.006792	0.09544	0.103082	0.098888
	118.875	-0.004595	0.022325	0.028121	0.03897		118.875	-0.00606	0.095892	0.103649	0.098559
	119.125	-0.00428	0.021886	0.02799	0.039007		119.125	-0.006655	0.095656	0.103112	0.09821
	119.375	-0.004721	0.02173	0.028316	0.038978		119.375	-0.006531	0.095586	0.103171	0.098452
	119.625	-0.004782	0.022003	0.028133	0.038783		119.625	-0.006982	0.095781	0.103186	0.098482
	119.875	-0.004539	0.022025	0.027819	0.038485		119.875	-0.006539	0.096038	0.1033	0.09862
	120.125	-0.004639	0.021894	0.027858	0.038895
	120.375	-0.00442	0.022086	0.02815	0.038918
	120.625	-0.004551	0.021989	0.028332	0.039284
	120.875	-0.004757	0.022269	0.028116	0.038941
	121.125	-0.004601	0.022421	0.028469	0.039608
	121.375	-0.004767	0.022464	0.028025	0.03905
	121.625	-0.004916	0.022127	0.028422	0.039189
	121.875	-0.004589	0.022232	0.028282	0.038953
	122.125	-0.004346	0.022554	0.028097	0.039217
	122.375	-0.004751	0.02267	0.028392	0.038934
	122.625	-0.004496	0.022455	0.028326	0.03909
	122.875	-0.004236	0.022212	0.029061	0.039179
	123.125	-0.004693	0.022052	0.028449	0.03868
	123.375	-0.004834	0.022408	0.028634	0.039317
	123.625	-0.004573	0.022582	0.02864	0.039127
	123.875	-0.004757	0.022302	0.028479	0.038776
	124.125	-0.004253	0.022153	0.028443	0.038984
	124.375	-0.004383	0.022208	0.028554	0.039242
	124.625	-0.0044	0.022422	0.028704	0.039385
	124.875	-0.004495	0.022461	0.028942	0.038609
	125.125	-0.004375	0.022333	0.028718	0.039229
	125.375	-0.004317	0.022621	0.028668	0.039056
	125.625	-0.004459	0.023218	0.028786	0.039389
	125.875	-0.004401	0.022902	0.029205	0.038733
	126.125	-0.004662	0.022787	0.028687	0.03899
	126.375	-0.004284	0.022253	0.029069	0.039241
	126.625	-0.004369	0.022904	0.029092	0.039237
	126.875	-0.004451	0.022665	0.028775	0.039572
	127.125	-0.004632	0.022955	0.028886	0.038782
	127.375	-0.004501	0.022665	0.028733	0.039116
	127.625	-0.004519	0.022207	0.029571	0.038837
	127.875	-0.004055	0.022695	0.029082	0.038888
	128.125	-0.004136	0.022771	0.029301	0.039163
	128.375	-0.00418	0.023237	0.029527	0.038829
	128.625	-0.004025	0.022776	0.029389	0.039606
	128.875	-0.003975	0.02319	0.029416	0.038704
	129.125	-0.00415	0.022933	0.029982	0.03905
	129.375	-0.004453	0.023002	0.029146	0.039233
	129.625	-0.00469	0.023205	0.02927	0.039278
	129.875	-0.004548	0.022579	0.029512	0.039196
	130.125	-0.004511	0.023045	0.029166	0.039359
	130.375	-0.004541	0.02295	0.029713	0.03948
	130.625	-0.004319	0.023232	0.02992	0.039106
	130.875	-0.004225	0.023762	0.029295	0.038772
	131.125	-0.003954	0.023347	0.029683	0.03928
	131.375	-0.00441	0.023115	0.029424	0.039112
	131.625	-0.004414	0.022995	0.029947	0.03902
	131.875	-0.004169	0.023287	0.029881	0.039241
	132.125	-0.00425	0.023125	0.02962	0.039353
	132.375	-0.004254	0.023149	0.030067	0.039306
	132.625	-0.004389	0.023644	0.030204	0.039228
	132.875	-0.004412	0.022831	0.030002	0.039429
	133.125	-0.004519	0.023302	0.030049	0.038867
	133.375	-0.004305	0.023362	0.029895	0.039096
	133.625	-0.004453	0.023404	0.030024	0.03961
	133.875	-0.004227	0.023884	0.029868	0.039511
	134.125	-0.004233	0.023869	0.0303	0.039375
	134.375	-0.004128	0.023543	0.030117	0.039359
	134.625	-0.003877	0.023635	0.029837	0.039287
	134.875	-0.00404	0.023667	0.030404	0.039963
	135.125	-0.004178	0.023885	0.030053	0.039453
	135.375	-0.004166	0.023314	0.030404	0.039536
	135.625	-0.003758	0.023574	0.030486	0.039916
	135.875	-0.004028	0.023662	0.029763	0.039517
	136.125	-0.004092	0.02392	0.030364	0.038991
	136.375	-0.004186	0.023514	0.030424	0.039563
	136.625	-0.004075	0.023495	0.030393	0.039528
	136.875	-0.004185	0.023479	0.030553	0.039395
	137.125	-0.00419	0.023848	0.030019	0.039637
	137.375	-0.003826	0.023616	0.030173	0.039367
	137.625	-0.003958	0.024125	0.030166	0.039513
	137.875	-0.004051	0.023593	0.030213	0.03964
	138.125	-0.003929	0.023572	0.030405	0.039483
	138.375	-0.004086	0.02388	0.03006	0.039695
	138.625	-0.003989	0.023791	0.030761	0.039707
	138.875	-0.004136	0.024225	0.030592	0.039763
	139.125	-0.004071	0.023812	0.030457	0.039239
	139.375	-0.00399	0.024133	0.030645	0.039804
	139.625	-0.004243	0.023948	0.030801	0.039497
	139.875	-0.004119	0.023774	0.030918	0.039556
	140.125	-0.004015	0.023991	0.030719	0.039111
	140.375	-0.003987	0.023998	0.030652	0.039743
	140.625	-0.003906	0.024153	0.030721	0.039874
	140.875	-0.003807	0.024032	0.030273	0.039267
	141.125	-0.004093	0.024501	0.031083	0.039766
	141.375	-0.00421	0.02409	0.030733	0.039399
	141.625	-0.003943	0.024184	0.030918	0.039962
	141.875	-0.003981	0.024299	0.030981	0.03947
	142.125	-0.003608	0.024565	0.031233	0.039722
	142.375	-0.003894	0.024441	0.030926	0.039758
	142.625	-0.003443	0.023977	0.030734	0.03929
	142.875	-0.003564	0.024366	0.031168	0.039195
	143.125	-0.004007	0.024322	0.030859	0.039726
	143.375	-0.003716	0.024728	0.030982	0.03943
	143.625	-0.003882	0.024054	0.031647	0.039549
	143.875	-0.003743	0.024276	0.031739	0.039855
	144.125	-0.004071	0.024914	0.030972	0.03955
	144.375	-0.003793	0.024272	0.031015	0.039233
	144.625	-0.003841	0.024615	0.031304	0.03956
	144.875	-0.003573	0.024571	0.031016	0.039813
	145.125	-0.003941	0.024212	0.030777	0.039926
	145.375	-0.004063	0.024667	0.030959	0.039598
	145.625	-0.003867	0.024106	0.031578	0.039952
	145.875	-0.003918	0.024398	0.031397	0.039821
	146.125	-0.003596	0.024267	0.030724	0.03964
	146.375	-0.004182	0.024491	0.031565	0.039723
	146.625	-0.00377	0.024356	0.031703	0.039765
	146.875	-0.003911	0.024229	0.031552	0.039546
	147.125	-0.003496	0.024597	0.031779	0.039765
	147.375	-0.003674	0.02475	0.03099	0.039825
	147.625	-0.003678	0.024914	0.031432	0.039403
	147.875	-0.003558	0.024734	0.03128	0.040101
	148.125	-0.003604	0.024871	0.031795	0.040026
	148.375	-0.003497	0.02494	0.031687	0.039764
	148.625	-0.003495	0.024545	0.031494	0.039839
	148.875	-0.003676	0.024822	0.031909	0.039857
	149.125	-0.003543	0.024823	0.031565	0.039897
	149.375	-0.003758	0.024992	0.031766	0.039796
	149.625	-0.003364	0.025099	0.031307	0.0401
	149.875	-0.003466	0.025067	0.031994	0.039582
	150.125	-0.003786	0.024942	0.03217	0.039786
	150.375	-0.003914	0.025103	0.032218	0.039776
	150.625	-0.003743	0.024977	0.031893	0.039584
	150.875	-0.003671	0.025119	0.031798	0.040288
	151.125	-0.003708	0.025077	0.0321	0.039931
	151.375	-0.003619	0.0248	0.032211	0.039847
	151.625	-0.003712	0.02545	0.031888	0.039689
	151.875	-0.003743	0.02499	0.032052	0.039906
	152.125	-0.003852	0.025145	0.031902	0.039995
	152.375	-0.003503	0.025124	0.032215	0.039879
	152.625	-0.003397	0.024898	0.032015	0.040092
	152.875	-0.003824	0.024571	0.032244	0.039882
	153.125	-0.003325	0.024829	0.032135	0.040153
	153.375	-0.003724	0.024927	0.031655	0.04
	153.625	-0.003769	0.025483	0.03231	0.040311
	153.875	-0.00357	0.025753	0.032511	0.040105
	154.125	-0.003239	0.025198	0.032154	0.040002
	154.375	-0.003426	0.025305	0.031777	0.039911
	154.625	-0.003301	0.025364	0.032374	0.039994
	154.875	-0.003484	0.024867	0.032256	0.040044
	155.125	-0.003337	0.025037	0.032591	0.040144
	155.375	-0.003387	0.025574	0.032625	0.04018
	155.625	-0.003579	0.025559	0.032158	0.039897
	155.875	-0.003221	0.025269	0.032366	0.039424
	156.125	-0.002917	0.025413	0.032502	0.04004
	156.375	-0.003576	0.025352	0.032764	0.040046
	156.625	-0.003262	0.025556	0.032466	0.040126
	156.875	-0.00327	0.025162	0.032545	0.040105
	157.125	-0.003323	0.025398	0.032525	0.03992
	157.375	-0.003574	0.025473	0.032654	0.039716
	157.625	-0.002799	0.025582	0.03269	0.040062
	157.875	-0.003104	0.025922	0.032352	0.040012
	158.125	-0.003365	0.0259	0.03239	0.03994
	158.375	-0.003143	0.02554	0.032709	0.039918
	158.625	-0.003402	0.025574	0.032764	0.040492
	158.875	-0.003531	0.025528	0.032813	0.039941
	159.125	-0.003436	0.02549	0.032473	0.040492
	159.375	-0.003587	0.025431	0.033098	0.039993
	159.625	-0.003439	0.025474	0.032836	0.040405
	159.875	-0.003507	0.025582	0.033135	0.040221
	160.125	-0.003455	0.025806	0.032947	0.040152
	160.375	-0.003395	0.025351	0.032693	0.040232
	160.625	-0.003609	0.026094	0.032903	0.040423
	160.875	-0.003423	0.025742	0.032731	0.040243
	161.125	-0.003502	0.02605	0.032775	0.040351
	161.375	-0.003213	0.025989	0.033555	0.040245
	161.625	-0.00284	0.025956	0.033001	0.040378
	161.875	-0.003499	0.025988	0.032624	0.039975
	162.125	-0.003414	0.025774	0.032866	0.040069
	162.375	-0.003326	0.025783	0.032919	0.039991
	162.625	-0.002915	0.02592	0.032993	0.040156
	162.875	-0.00369	0.025596	0.032995	0.040498
	163.125	-0.00345	0.025647	0.033324	0.040107
	163.375	-0.003298	0.025382	0.032887	0.040233
	163.625	-0.003281	0.025994	0.032931	0.040312
	163.875	-0.003112	0.025681	0.032841	0.040353
	164.125	-0.003273	0.025703	0.033319	0.040415
	164.375	-0.003242	0.025961	0.033059	0.040787
	164.625	-0.003452	0.026388	0.033325	0.040258
	164.875	-0.003634	0.026059	0.033092	0.040455
	165.125	-0.003479	0.025671	0.033704	0.040541
	165.375	-0.003395	0.026162	0.033512	0.040514
	165.625	-0.003402	0.025838	0.033365	0.040473
	165.875	-0.00315	0.026069	0.033484	0.040296
	166.125	-0.00318	0.026134	0.033443	0.040025
	166.375	-0.003305	0.026531	0.033492	0.039989
	166.625	-0.00325	0.026486	0.033478	0.040277
	166.875	-0.003575	0.025881	0.033441	0.040663
	167.125	-0.003417	0.026085	0.033673	0.040229
	167.375	-0.003514	0.026201	0.03363	0.040661
	167.625	-0.003604	0.025981	0.033632	0.040433
	167.875	-0.00333	0.026069	0.033482	0.040185
	168.125	-0.003673	0.02633	0.033758	0.040445
	168.375	-0.003344	0.026004	0.033483	0.040596
	168.625	-0.0032	0.026379	0.033511	0.040207
	168.875	-0.003521	0.026294	0.033775	0.040341
	169.125	-0.0033	0.026366	0.033682	0.040758
	169.375	-0.00354	0.026302	0.033813	0.040446
	169.625	-0.00345	0.02629	0.034257	0.040551
	169.875	-0.003349	0.026168	0.034208	0.040593
	170.125	-0.003332	0.026667	0.033621	0.040634
	170.375	-0.003032	0.026049	0.033948	0.040309
	170.625	-0.00342	0.026683	0.033919	0.040585
	170.875	-0.003131	0.026398	0.03378	0.040222
	171.125	-0.003314	0.0265	0.033981	0.0406
	171.375	-0.003311	0.026487	0.034007	0.040385
	171.625	-0.003082	0.026611	0.034129	0.040311
	171.875	-0.003313	0.026701	0.033837	0.040551
	172.125	-0.003186	0.026706	0.034035	0.040322
	172.375	-0.003249	0.026684	0.033849	0.040793
	172.625	-0.003418	0.026633	0.034268	0.040594
	172.875	-0.003575	0.026721	0.034516	0.040084
	173.125	-0.003193	0.027233	0.033919	0.040551
	173.375	-0.003119	0.026813	0.034262	0.040758
	173.625	-0.003362	0.02663	0.03409	0.040635
	173.875	-0.003227	0.027212	0.034113	0.040436
	174.125	-0.003304	0.026963	0.033956	0.040321
	174.375	-0.003082	0.026874	0.034142	0.040487
	174.625	-0.003255	0.026646	0.034073	0.040436
	174.875	-0.003371	0.02752	0.033781	0.040489
	175.125	-0.002916	0.026986	0.034491	0.040614
	175.375	-0.003492	0.027026	0.03457	0.040589
	175.625	-0.003301	0.02695	0.034171	0.040765
	175.875	-0.002986	0.02743	0.03444	0.040877
	176.125	-0.003293	0.027351	0.034307	0.040882
	176.375	-0.002976	0.026996	0.034386	0.041201
	176.625	-0.002934	0.027377	0.034875	0.040949
	176.875	-0.00352	0.0274	0.034698	0.040836
	177.125	-0.003112	0.027593	0.034033	0.04096
	177.375	-0.002971	0.027399	0.034385	0.040868
	177.625	-0.002975	0.027364	0.034506	0.040661
	177.875	-0.003133	0.027665	0.034445	0.040847
	178.125	-0.003023	0.027594	0.034691	0.040497
	178.375	-0.003011	0.027604	0.034558	0.041016
	178.625	-0.002904	0.027464	0.034862	0.041165
	178.875	-0.0028	0.027811	0.034571	0.041236
	179.125	-0.002799	0.028091	0.034854	0.040578
	179.375	-0.002915	0.028145	0.034792	0.040673
	179.625	-0.002916	0.027558	0.03482	0.040579
	179.875	-0.003045	0.027269	0.03467	0.041163

## Sheet: Fig4
		Fig. 4b Orthogonal control of DNA duplex dissociation by different concentrations of CB[7]
		CB[7] / μM	Normalized FL % FC-containing duplex 2 ( FAM)				CB[7] / μM	Normalized FL % AD-containing duplex 1 (TMR)
		0	96.4745	99.3796	103.363		0	101.697	99.008	99.2947
		0.05	97.0834	97.64	98.7533		0.05	76.9875	76.1274	70.4892
		0.1	101.728	99.0143	97.814		0.1	22.6121	22.7759	24.4278
		0.2	100.18	98.1097	101.711		0.2	1.64278	1.71104	1.47895
		0.5	95.5004	97.6226	97.727		0.5	-0.0500569	-0.0500569	0.100114
		1	92.0909	91.1516	92.8911		1	-0.0637088	0.0455063	2.99431
		2	89.7425	87.9334	85.5329
		5	84.8023	84.924	83.9151
		10	77.3745	76.9396	77.9485
		20	63.2668	64.9542	66.5372
		50	53.8734	53.6298	51.7511
		100	38.1132	37.226	38.061

## Sheet: Fig5
		Fig. 5 Reversible control of DNA duplex hybridization by CB[7]
		Fig 5b			Fig 5c
		Time / s	FL intensity (a.u.)		Cycle		Conversion rate
		0	23764		0		-0.00466501	0.00646015	-0.00179514
		15	23880		1	+CB[7]	0.947173	0.985792	0.968467
		30	23766			+ FC	0.0160618	0.00426346	0.0201363
		45	23662		2	+CB[7]	0.994119	0.931832	0.941894
		60	23728			+ FC	-0.00183057	-0.00997957	0.0184711
		75	23832		3	+ CB[7]	0.997024	0.932753	0.90742
		90	23725			+ FC	-0.00140541	0.0180105	0.0173373
		105	23828		4	+ CB[7]	0.937217	0.860475	0.812254
		120	23777			+ FC	-0.000944811	-0.000448785	0.022581
		135	23856		5	+ CB[7]	0.868553	0.873797	0.754184
		150	23739			+ FC	0.0069916	0.00426346	0.0255571
		165	23721
		180	23805
		195	23719
		210	23741
		225	23753
		240	23775
		255	23696
		270	23711
		285	23818
		300	23686
		315	23739
		330	23691
		345	23720
		360	23819
		375	23703
		390	23793
		405	23772
		420	23731
		435	23715
		450	23602
		465	23763
		480	+ cODN
		495	20387
		510	18680
		525	17512
		540	16351
		555	15365
		570	14665
		585	13856
		600	13166
		615	12556
		630	11984
		645	11456
		660	10902
		675	10489
		690	10042
		705	9669
		720	9372
		735	8904
		750	8591
		765	8381
		780	8020
		795	7763
		810	7536
		825	7305
		840	7009
		855	6829
		870	6667
		885	6469
		900	6295
		915	6129
		930	5940
		945	5775
		960	5625
		975	5480
		990	5357
		1005	5200
		1020	5094
		1035	4964
		1050	4848
		1065	4761
		1080	4642
		1095	4545
		1110	4430
		1125	4345
		1140	4239
		1155	4169
		1170	4057
		1185	4018
		1200	3908
		1215	3858
		1230	3779
		1245	3693
		1260	3630
		1275	3570
		1290	3516
		1305	3463
		1320	3385
		1335	3348
		1350	3288
		1365	3245
		1380	3190
		1395	3122
		1410	3083
		1425	3032
		1440	2989
		1455	2932
		1470	2897
		1485	2877
		1500	2799
		1515	2779
		1530	2733
		1545	2697
		1560	2648
		1575	2636
		1590	2615
		1605	2564
		1620	2540
		1635	2522
		1650	2471
		1665	2442
		1680	2408
		1695	2387
		1710	2354
		1725	2338
		1740	2328
		1755	2295
		1770	2269
		1785	2241
		1800	2222
		1815	2204
		1830	2174
		1845	2142
		1860	2139
		1875	2103
		1890	2093
		1905	2061
		1920	2049
		1935	2040
		1950	2015
		1965	2000
		1980	1968
		1995	1970
		2010	1946
		2025	1913
		2040	1924
		2055	1883
		2070	1885
		2085	1882
		2100	1873
		2115	1829
		2130	1833
		2145	1844
		2160	1800
		2175	1789
		2190	1780
		2205	1765
		2220	1749
		2235	1733
		2250	1718
		2265	1704
		2280	1728
		2295	1705
		2310	1688
		2325	1696
		2340	1660
		2355	1663
		2370	1644
		2385	1643
		2400	1621
		2415	1627
		2430	1619
		2445	1612
		2460	1602
		2475	1586
		2490	1588
		2505	1574
		2520	1563
		2535	1556
		2550	1557
		2565	1525
		2580	1532
		2595	1527
		2610	1528
		2625	1510
		2640	1507
		2655	1508
		2670	1500
		2685	1494
		2700	1499
		2715	1473
		2730	1472
		2745	1472
		2760	1454
		2775	1470
		2790	1457
		2805	1459
		2820	1448
		2835	1431
		2850	1441
		2865	1436
		2880	1420
		2895	1401
		2910	1411
		2925	1408
		2940	1408
		2955	1422
		2970	1400
		2985	1395
		3000	1379
		3015	1388
		3030	1384
		3045	1375
		3060	1369
		3075	1369
		3090	1363
		3105	1360
		3120	1360
		3135	1363
		3150	1357
		3165	1352
		3180	1345
		3195	1355
		3210	1350
		3225	1340
		3240	1337
		3255	1330
		3270	1329
		3285	1327
		3300	1324
		3315	1316
		3330	1304
		3345	1315
		3360	1312
		3375	1304
		3390	1308
		3405	1316
		3420	1294
		3435	1299
		3450	1305
		3465	1293
		3480	1281
		3495	1289
		3510	1285
		3525	1291
		3540	1282
		3555	1281
		3570	1281
		3585	1289
		3600	1276
		3615	1276
		3630	1273
		3645	1284
		3660	1271
		3675	1277
		3690	1271
		3705	1262
		3720	+ CB[7]
		3735	2945
		3750	10050
		3765	13136
		3780	15867
		3795	18074
		3810	19393
		3825	20626
		3840	21213
		3855	22021
		3870	22301
		3885	22781
		3900	22929
		3915	23161
		3930	23421
		3945	23548
		3960	23693
		3975	23818
		3990	23797
		4005	23855
		4020	23751
		4035	23867
		4050	24003
		4065	24043
		4080	23992
		4095	23949
		4110	24023
		4125	24095
		4140	24067
		4155	24007
		4170	24005
		4185	23927
		4200	24032
		4215	24081
		4230	23999
		4245	24057
		4260	24070
		4275	24001
		4290	24111
		4305	24009
		4320	24026
		4335	24073
		4350	23951
		4365	24099
		4380	23986
		4395	23971
		4410	24092
		4425	24041
		4440	23950
		4455	24013
		4470	24034
		4485	24116
		4500	23937
		4515	24104
		4530	23936
		4545	24047
		4560	23850
		4575	24032
		4590	24043
		4605	23910
		4620	23905
		4635	23934
		4650	23973
		4665	23945
		4680	23935
		4695	23981
		4710	24040
		4725	23898
		4740	23981
		4755	23903
		4770	24079
		4785	23973
		4800	23918
		4815	23889
		4830	23826
		4845	23944
		4860	23883
		4875	23960
		4890	23964
		4905	23832
		4920	23912
		4935	23858
		4950	23837
		4965	23796
		4980	+ FC
		4995	20730
		5010	17367
		5025	16585
		5040	15906
		5055	14863
		5070	14110
		5085	13231
		5100	12429
		5115	11940
		5130	11316
		5145	10793
		5160	10325
		5175	9937
		5190	9498
		5205	9062
		5220	8691
		5235	8313
		5250	8004
		5265	7730
		5280	7478
		5295	7217
		5310	6917
		5325	6703
		5340	6491
		5355	6296
		5370	6106
		5385	5906
		5400	5730
		5415	5539
		5430	5420
		5445	5256
		5460	5103
		5475	5009
		5490	4848
		5505	4728
		5520	4627
		5535	4466
		5550	4391
		5565	4264
		5580	4215
		5595	4133
		5610	4025
		5625	3940
		5640	3865
		5655	3773
		5670	3699
		5685	3637
		5700	3536
		5715	3484
		5730	3445
		5745	3392
		5760	3323
		5775	3267
		5790	3183
		5805	3128
		5820	3095
		5835	3035
		5850	3002
		5865	2955
		5880	2888
		5895	2855
		5910	2827
		5925	2764
		5940	2742
		5955	2689
		5970	2644
		5985	2617
		6000	2597
		6015	2558
		6030	2533
		6045	2497
		6060	2463
		6075	2438
		6090	2407
		6105	2380
		6120	2362
		6135	2317
		6150	2288
		6165	2283
		6180	2268
		6195	2219
		6210	2185
		6225	2170
		6240	2144
		6255	2126
		6270	2100
		6285	2104
		6300	2077
		6315	2047
		6330	2039
		6345	2016
		6360	2005
		6375	1971
		6390	1973
		6405	1964
		6420	1933
		6435	1926
		6450	1916
		6465	1891
		6480	1862
		6495	1871
		6510	1850
		6525	1838
		6540	1838
		6555	1808
		6570	1795
		6585	1779
		6600	1775
		6615	1781
		6630	1766
		6645	1730
		6660	1741
		6675	1730
		6690	1713
		6705	1698
		6720	1697
		6735	1692
		6750	1671
		6765	1691
		6780	1647
		6795	1646
		6810	1648
		6825	1650
		6840	1610
		6855	1617
		6870	1616
		6885	1591
		6900	1596
		6915	1592
		6930	1594
		6945	1564
		6960	1560
		6975	1563
		6990	1555
		7005	1548
		7020	1551
		7035	1523
		7050	1539
		7065	1517
		7080	1520
		7095	1512
		7110	1501
		7125	1504
		7140	1488
		7155	1489
		7170	1489
		7185	1486
		7200	1468
		7215	1470
		7230	1463
		7245	1457
		7260	1457
		7275	1444
		7290	1462
		7305	1450
		7320	1436
		7335	1442
		7350	1438
		7365	1433
		7380	1426
		7395	1424
		7410	1421
		7425	1413
		7440	1406
		7455	1410
		7470	1400
		7485	1396
		7500	1396
		7515	1401
		7530	1405
		7545	1377
		7560	1387
		7575	1386
		7590	1378
		7605	1370
		7620	1370
		7635	1368
		7650	1368
		7665	1365
		7680	1366
		7695	1369
		7710	1355
		7725	1368
		7740	1353
		7755	1352
		7770	1347
		7785	1341
		7800	1349
		7815	1350
		7830	1334
		7845	1333
		7860	1321
		7875	1334
		7890	1331
		7905	1315
		7920	1326
		7935	1322
		7950	1315
		7965	1316
		7980	1303
		7995	1313
		8010	1318
		8025	1307
		8040	1319
		8055	1311
		8070	1307
		8085	1308
		8100	1297
		8115	1293
		8130	1285
		8145	1296
		8160	1286
		8175	1302
		8190	1309
		8205	1294
		8220	1298
		8235	1299
		8250	1285
		8265	1289

## Sheet: Fig6
		Fig. 6 Manipulation of the cleavage DNAzyme activity through invasion of CB[7]
		Fig 6b														Fig 6c
		Time / min	Unmodified			FC-modified			+ CB[7]			+ Reactivated				Time / min	Control			Manipulated
		0	0	0	0	0	0	0	0	0	0	0	0	0		0	0	0	0	0	0	0
		4	0.34063	0.327182	0.339775	0.185181	0.224978	0.188331	0.05299	0.067889	0.073471	0.187586	0.201275	0.236978		3	0.195582	0.185582	0.175851	0.109494	0.17574	0.159245
		8	0.528132	0.504753	0.503903	0.345775	0.367488	0.322452	0.055938	0.069365	0.076571	0.331419	0.35623	0.392515		6	0.306207	0.316207	0.279885	0.213422	0.288406	0.265486
		16	0.778452	0.756409	0.721785	0.594314	0.629282	0.613537	0.066306	0.086601	0.090709	0.555994	0.596185	0.677017		9	0.407046	0.407046	0.398432	0.404354	0.408817	0.404948
		24	0.887819	0.885985	0.853431	0.743222	0.774649	0.756817	0.075989	0.093214	0.097367	0.715938	0.758652	0.81711		15	0.622628	0.632628	0.615855	0.413282	0.421191	0.420488
		32	0.919882	0.932234	0.902523	0.846979	0.866508	0.884588	0.085188	0.106956	0.10532	0.802012	0.811415	0.855182		21	0.757798	0.767798	0.755169	0.42002	0.432676	0.420261
		40	0.939812	0.947004	0.937343	0.898634	0.913973	0.924028	0.098286	0.111049	0.12448	0.865309	0.856316	0.909015		27	0.830808	0.840808	0.832014	0.429003	0.441679	0.430975
		48	0.951656	0.954039	0.949912	0.933003	0.932952	0.939163	0.115354	0.126662	0.14282	0.879136	0.87193	0.919699		33	0.898023	0.888035	0.886811	0.446214	0.441499	0.445219
		56	0.958981	0.960051	0.959135	0.94937	0.948792	0.950963	0.132015	0.136927	0.158729	0.926717	0.902139	0.938907		39	0.92233	0.92212	0.921598	0.453352	0.457029	0.439817
		64	0.96082	0.962229	0.965415	0.952551	0.962123	0.958825	0.14332	0.142905	0.174028	0.915711	0.901812	0.913114		51	0.95166	0.951811	0.945539	0.77621	0.73647	0.727742
																63	0.96799	0.964269	0.96038	0.888274	0.869678	0.846671
																75	0.96818	0.96717	0.968632	0.928188	0.909069	0.884249
																87	0.97909	0.973706	0.970717	0.935323	0.935079	0.93538
																99	0.97345	0.976208	0.974761	0.956411	0.949143	0.94115
																111	0.97812	0.977611	0.979097	0.954075	0.958677	0.938193

## Sheet: Fig7
		Fig. 7 Manipulation of the antisense oligonucleotide (ASO) to regulate gene expressions in living cells
		Fig 7b									Fig 7c
		Control		Unmodified		AD-modified		Complexed			AD-modified		+CB[7]			Complexed		+ AD
		1.06	0.94	0.079	0.062	0.158	0.143	1.091	0.993		0.949	1.051	1.458	1.689		0.973	1.027	0.642	0.689

## Sheet: SFig1
Supplementary Fig. 1. ITC determination of CB7 binding affinities to the guest molecules in the buffer solution
Supplementary Fig. 1a										Supplementary Fig. 1b										Supplementary Fig. 1c										Supplementary Fig. 1d
Number	DH	INJV	Xt	Mt	XMt	NDH	Fit	DY		Number	DH	INJV	Xt	Mt	XMt	NDH	Fit	DY		Number	DH	INJV	Xt	Mt	XMt	NDH	Fit	DY		Number	DH	INJV	Xt	Mt	XMt	NDH	Fit	DY
1	-0.11413	0.1	0	0.074	0.00529	--	-20638.4	--		1	-0.06501	0.1	0	0.078	0.00752	--	-21493.8	--		1	-0.17663	0.1	0	0.078	0.00752	--	-6961.42	--		1	0.27576	0.1	0	0.074	0.01321	--	-5574.09	--
2	-13.6145	1	0.000390911	0.07396	0.05828	--	-20632.2	--		2	-19.0496	1	0.000586367	0.07796	0.08294	--	-21462.7	--		2	-7.55165	1	0.000586367	0.07796	0.08294	--	-6948.93	--		2	-10.0564	1	0.000977278	0.07396	0.1457	-5028.2	-5381.61	353.408
3	-16.5247	1	0.00429	0.0736	0.11153	-20736	-20619.1	-116.932		3	-20.8742	1	0.00643	0.07758	0.15872	--	-21395.4	--		3	-8.07836	1	0.00643	0.07758	0.15872	-7080.84	-6922.13	-158.711		3	-10.6092	1	0.01072	0.0736	0.27883	-5304.58	-4999.23	-305.358
4	-16.5214	1	0.00817	0.07324	0.16504	-20731.9	-20603.1	-128.823		4	-22.757	1	0.01225	0.0772	0.23487	--	-21308.1	--		4	-7.99715	1	0.01225	0.0772	0.23487	-7013.16	-6887.82	-125.338		4	-9.41912	1	0.02042	0.07324	0.4126	-4709.56	-4575.23	-134.33
5	-16.6969	1	0.01203	0.07289	0.21881	-20951.3	-20583.5	-367.848		5	-24.5243	1	0.01804	0.07683	0.31138	-20175.8	-21192.4	1016.53		5	-7.89617	1	0.01804	0.07683	0.31138	-6929.01	-6843.14	-85.8714		5	-8.40305	1	0.03007	0.07289	0.54702	-4201.52	-4121.39	-80.1364
6	-16.8955	1	0.01587	0.07253	0.27284	-21199.6	-20559.3	-640.361		6	-26.2131	1	0.02381	0.07645	0.38827	-21583.1	-21035.4	-547.729		6	-7.81661	1	0.02381	0.07645	0.38827	-6862.71	-6783.75	-78.9562		6	-7.34001	1	0.03968	0.07253	0.68209	-3670	-3654.88	-15.123
7	-16.905	1	0.01969	0.07218	0.32712	-21211.5	-20529.3	-682.198		7	-25.6376	1	0.02954	0.07608	0.46552	-21103.6	-20816.3	-287.254		7	-7.79337	1	0.02954	0.07608	0.46552	-6843.34	-6702.94	-140.405		7	-6.26245	1	0.04923	0.07218	0.8178	-3131.23	-3195.5	64.2718
8	-16.5076	1	0.0235	0.07183	0.38166	-20714.7	-20491.5	-223.227		8	-25.1267	1	0.03524	0.07571	0.54314	-20677.8	-20500	-177.805		8	-7.51493	1	0.03524	0.07571	0.54314	-6611.31	-6590.02	-21.2896		8	-5.30616	1	0.05874	0.07183	0.95416	-2653.08	-2761.66	108.58
9	-16.2614	1	0.02728	0.07148	0.43647	-20407	-20443.3	36.2969		9	-24.5329	1	0.04092	0.07534	0.62112	-20183	-20025.7	-157.26		9	-7.099	1	0.04092	0.07534	0.62112	-6264.7	-6427.7	162.993		9	-4.58258	1	0.0682	0.07148	1.09116	-2291.29	-2367.05	75.755
10	-16.4336	1	0.03104	0.07113	0.49153	-20622.2	-20380.4	-241.727		10	-23.3847	1	0.04657	0.07497	0.69948	-19226.2	-19286.2	60.0758		10	-6.76484	1	0.04657	0.07497	0.69948	-5986.23	-6188	201.763		10	-3.9365	1	0.07761	0.07113	1.22881	-1968.25	-2019.1	50.8469
11	-16.4499	1	0.03479	0.07078	0.54684	-20642.6	-20296.4	-346.218		11	-22.0932	1	0.05219	0.07461	0.7782	-18149.9	-18097.4	-52.4241		11	-6.26818	1	0.05219	0.07461	0.7782	-5572.35	-5827.63	255.279		11	-3.34006	1	0.08698	0.07078	1.36711	-1670.03	-1719.48	49.4532
12	-16.175	1	0.03852	0.07044	0.60242	-20299	-20180.4	-118.583		12	-19.671	1	0.05778	0.07424	0.85729	-16131.4	-16190.7	59.2957		12	-5.71523	1	0.05778	0.07424	0.85729	-5111.56	-5289.67	178.117		12	-2.92714	1	0.09629	0.07044	1.50605	-1463.57	-1465.73	2.16113
13	-16.1277	1	0.04222	0.07009	0.65825	-20239.9	-20014	-225.904		13	-16.1825	1	0.06334	0.07388	0.93675	-13224.4	-13365.1	140.71		13	-4.94153	1	0.06334	0.07388	0.93675	-4466.81	-4531.7	64.886		13	-2.57429	1	0.10556	0.07009	1.64564	-1287.15	-1253.04	-34.1107
14	-15.5789	1	0.04591	0.06975	0.71435	-19553.8	-19763.8	210.017		14	-12.0854	1	0.06887	0.07352	1.01657	-9810.05	-9917.12	107.069		14	-4.04594	1	0.06887	0.07352	1.01657	-3720.48	-3595.95	-124.538		14	-2.16226	1	0.11478	0.06975	1.78587	-1081.13	-1075.71	-5.42083
15	-14.8415	1	0.04958	0.06941	0.7707	-18632.1	-19365.8	733.668		15	-8.50738	1	0.07437	0.07316	1.09676	-6828.4	-6719.92	-108.475		15	-3.09812	1	0.07437	0.07316	1.09676	-2930.64	-2646.55	-284.089		15	-1.89982	1	0.12396	0.06941	1.92675	-949.912	-928.11	-21.8016
16	-13.9941	1	0.05323	0.06907	0.82731	-17572.8	-18690.3	1117.5		16	-5.82265	1	0.07985	0.0728	1.17732	-4591.13	-4397.14	-193.984		16	-2.05393	1	0.07985	0.0728	1.17732	-2060.48	-1859.59	-200.886		16	-1.64832	1	0.13308	0.06907	2.06827	-824.159	-805.122	-19.0376
17	-12.88	1	0.05686	0.06873	0.88418	-16180.3	-17472.2	1291.91		17	-4.02363	1	0.08529	0.07245	1.25825	-3091.94	-2920.42	-171.521		17	-1.20271	1	0.08529	0.07245	1.25825	-1351.13	-1295.26	-55.8687		17	-1.56936	1	0.14216	0.06873	2.21044	-784.681	-702.339	-82.3423
18	-11.3894	1	0.06048	0.0684	0.9413	-14317	-15242.1	925.139		18	-2.70387	1	0.09071	0.07209	1.33954	-1992.14	-2012.5	20.368		18	-0.47787	1	0.09071	0.07209	1.33954	-747.096	-917.556	170.46		18	-1.31986	1	0.15119	0.0684	2.35325	-659.93	-616.086	-43.8441
19	-9.86618	1	0.06407	0.06806	0.99868	-12413	-11647.4	-765.596		19	-2.15795	1	0.0961	0.07174	1.42121	-1537.2	-1443.83	-93.37		19	-0.19753	1	0.0961	0.07174	1.42121	-513.478	-668.182	154.704		19	-1.16014	1	0.16017	0.06806	2.49671	-580.07	-543.351	-36.7189
20	-7.7306	1	0.06764	0.06773	1.05633	-9743.48	-7520.96	-2222.52		20	-1.46773	1	0.10146	0.07139	1.50323	-962.022	-1074.35	112.332		20	0.04083	1	0.10146	0.07139	1.50323	-314.84	-501.043	186.202		20	-1.01565	1	0.1691	0.06773	2.64082	-507.825	-481.689	-26.1363
21	-3.02004	1	0.0712	0.0674	1.11423	-3855.27	-4408.68	553.412		21	-1.11206	1	0.10679	0.07104	1.58563	-665.633	-824.677	159.044		21	0.36618	1	0.10679	0.07104	1.58563	-43.7208	-386.049	342.328		21	-0.91692	1	0.17799	0.0674	2.78557	-458.46	-429.128	-29.3323
22	-0.35768	1	0.07473	0.06707	1.17239	-527.329	-2615.68	2088.35		22	-0.96034	1	0.1121	0.0707	1.6684	-539.197	-649.698	110.501		22	0.27281	1	0.1121	0.0707	1.6684	-121.527	-304.631	183.104		22	-0.83432	1	0.18683	0.06707	2.93097	-417.159	-384.079	-33.0808
23	-0.27206	1	0.07825	0.06674	1.2308	-420.299	-1648.84	1228.55		23	-0.81375	1	0.11737	0.07035	1.75153	-417.037	-523.061	106.024		23	0.40777	1	0.11737	0.07035	1.75153	-9.05907	-245.375	236.316		23	-0.73652	1	0.19562	0.06674	3.07701	-368.259	-345.258	-23.001
24	-0.06751	1	0.08175	0.06642	1.28948	-164.615	-1107.64	943.022		24	-0.55496	1	0.12262	0.07001	1.83503	-201.381	-428.817	227.436		24	0.48976	1	0.12262	0.07001	1.83503	59.2655	-201.154	260.419		24	-0.7073	1	0.20436	0.06642	3.2237	-353.652	-311.628	-42.0233
25	-0.07452	1	0.08522	0.06609	1.34841	-173.369	-784.943	611.574		25	-0.46398	1	0.12784	0.06966	1.91889	-125.566	-356.965	231.399		25	0.58371	1	0.12784	0.06966	1.91889	137.552	-167.403	304.955		25	-0.58449	1	0.21306	0.06609	3.37103	-292.244	-282.348	-9.89534
26	0.06779	1	0.08868	0.06577	1.4076	4.51328	-580.462	584.975		26	-0.39807	1	0.13302	0.06932	2.00313	-70.6435	-301.024	230.381		26	0.51723	1	0.13302	0.06932	2.00313	82.1577	-141.127	223.285				--	0.22171	0.06577	--
27	0.05073	1	0.09212	0.06545	1.46705	-16.8171	-443.943	427.126		27	-0.35752	1	0.13818	0.06898	2.08773	-36.8516	-256.666	219.815		27	0.40851	1	0.13818	0.06898	2.08773	-8.44573	-120.309	111.863
28	0.09379	1	0.09554	0.06513	1.52676	37.0124	-348.743	385.756		28	-0.32173	1	0.14332	0.06865	2.1727	-7.02009	-220.923	213.903		28	0.50935	1	0.14332	0.06865	2.1727	75.5922	-103.554	179.146
29	0.07489	1	0.09895	0.06481	1.58673	13.3874	-279.909	293.297		29	-0.27065	1	0.14842	0.06831	2.25804	35.5454	-191.707	227.253		29	0.49194	1	0.14842	0.06831	2.25804	61.0833	-89.8818	150.965
30	0.0337	1	0.10233	0.06449	1.64695	-38.096	-228.603	190.507		30	-0.21854	1	0.15349	0.06798	2.34374	78.9697	-167.523	246.493		30	0.51697	1	0.15349	0.06798	2.34374	81.9419	-78.585	160.527
		--	0.10569	0.06417	--							--	0.15854	0.06764	--							--	0.15854	0.06764	--

## Sheet: SFig2
	Supplementary Fig. 2. ITC analysis of CB[7] binding affinities on the base cytosine modification of the guest-containing ODNs
	Supplementary Fig. 2a										Supplementary Fig. 2b										Supplementary Fig. 2c										Supplementary Fig. 2d
	Number	DH	INJV	Xt	Mt	XMt	NDH	Fit	DY		Number	DH	INJV	Xt	Mt	XMt	NDH	Fit	DY		Number	DH	INJV	Xt	Mt	XMt	NDH	Fit	DY		Number	DH	INJV	Xt	Mt	XMt	NDH	Fit	DY
	1	-0.00375	0.1	0	0.03	0.00782	--	-17776.5	--		1	0.14379	0.1	0	0.019	0.01389	--	-14680	--		1	0.38058	0.1	0	0.033	0.00126	--	-4950.3	--		1	0.5198	0.1	0	0.06	0.00815	--	-7385.13	--
	2	-8.40268	0.75	0.000234547	0.02999	0.06661	--	-17773.1	--		2	-4.43194	0.5	0.000263865	0.01899	0.08347	--	-14658.1	--		2	-17.0633	7	4.14952e-05	0.033	0.0895	--	-4933.87	--		2	-8.69867	1.25	0.000488639	0.05997	0.11033	-6958.93	-7382.61	423.671
	3	-9.03297	0.75	0.00199	0.02988	0.12561	-18010.9	-17766	-244.915		3	-5.33582	0.5	0.00158	0.01894	0.15321	-14479.7	-14615.6	135.869		3	-20.1713	7	0.00294	0.03284	0.17817	-4802.69	-4933.86	131.167		3	-9.2693	1.25	0.00658	0.05961	0.21314	-7415.44	-7377.55	-37.8916
	4	-9.07767	0.75	0.00374	0.02977	0.18483	-18135.1	-17757.3	-377.84		4	-5.49352	0.5	0.0029	0.0189	0.22313	-15063.8	-14563	-500.801		4	-19.9727	7	0.00582	0.03268	0.26726	-4755.4	-4933.48	178.08		4	-8.963	1.25	0.01263	0.05924	0.31657	-7170.4	-7371.86	201.456
	5	-9.01853	0.75	0.00548	0.02966	0.24426	-17970.8	-17746.4	-224.448		5	-5.49559	0.5	0.00421	0.01885	0.29321	-15071.4	-14496.8	-574.623		5	-19.8442	7	0.00869	0.03252	0.35678	-4724.81	-4933.24	208.432		5	-9.25355	1.25	0.01864	0.05888	0.42062	-7402.84	-7365.5	-37.3387
	6	-8.94862	0.75	0.00722	0.02955	0.30391	-17776.6	-17732.7	-43.9393		6	-5.43658	0.5	0.00551	0.01881	0.36346	-14852.9	-14412.3	-440.604		6	-19.9693	7	0.01155	0.03236	0.44673	-4754.6	-4932.88	178.28		6	-9.01745	1.25	0.02462	0.05852	0.5253	-7213.96	-7358.42	144.459
	7	-8.92076	0.75	0.00895	0.02944	0.36377	-17699.3	-17715.3	16.0068		7	-5.34899	0.5	0.00682	0.01876	0.43388	-14528.5	-14302.3	-226.126		7	-19.9385	7	0.01439	0.03221	0.5371	-4747.26	-4932.16	184.901		7	-9.33402	1.25	0.03055	0.05817	0.63059	-7467.21	-7350.59	-116.624
	8	-8.87349	0.75	0.01067	0.02933	0.42385	-17567.9	-17692.7	124.748		8	-5.25433	0.5	0.00812	0.01871	0.50448	-14177.9	-14156.3	-21.5936		8	-19.9063	7	0.01722	0.03205	0.6279	-4739.6	-4931.57	191.966		8	-8.61777	1.25	0.03646	0.05781	0.73651	-6894.21	-7341.94	447.726
	9	-8.84325	0.75	0.01239	0.02923	0.48414	-17484	-17662.8	178.82		9	-5.28024	0.5	0.00942	0.01867	0.57524	-14273.9	-13957.8	-316.074		9	-20.2027	7	0.02003	0.0319	0.71913	-4810.17	-4930.62	120.447		9	-9.09011	1.25	0.04232	0.05746	0.84305	-7272.08	-7332.42	60.332
	10	-8.76987	0.75	0.0141	0.02912	0.54465	-17280.1	-17622	341.854		10	-5.06224	0.5	0.01071	0.01862	0.64617	-13466.5	-13681.4	214.905		10	-20.5283	7	0.02283	0.03174	0.81078	-4887.7	-4929.8	42.1		10	-9.62447	1.25	0.04815	0.05711	0.95021	-7699.58	-7321.95	-377.628
	11	-8.78521	0.75	0.0158	0.02901	0.60537	-17322.7	-17564.2	241.48		11	-4.89444	0.5	0.012	0.01858	0.71727	-12844.9	-13286.9	441.957		11	-20.4985	7	0.02561	0.03159	0.90286	-4880.59	-4928.86	48.271		11	-10.2576	1.25	0.05394	0.05676	1.058	--	-7310.46	--
	12	-8.80176	0.75	0.0175	0.02891	0.66631	-17368.7	-17478.5	109.758		12	-4.67973	0.5	0.01329	0.01853	0.78854	-12049.7	-12712.6	662.907		12	-20.5259	7	0.02838	0.03144	0.99536	-4887.13	-4927.56	40.4338		12	-9.424	1.25	0.05969	0.05642	1.1664	-7539.2	-7297.85	-241.352
	13	-8.62791	0.75	0.01919	0.0288	0.72746	-16885.8	-17343.3	457.506		13	-4.38575	0.5	0.01458	0.01849	0.85998	-10960.9	-11870.7	909.799		13	-20.5077	7	0.03114	0.03129	1.08829	-4882.78	-4926.15	43.3688		13	-9.35167	1.25	0.0654	0.05607	1.27543	-7481.33	-7284.01	-197.323
	14	-8.68792	0.75	0.02087	0.02869	0.78883	-17052.5	-17112.7	60.1758		14	-4.16273	0.5	0.01586	0.01844	0.9316	-10134.9	-10663.4	528.449		14	-20.8618	7	0.03388	0.03113	1.18165	-4967.09	-4925.1	-41.9885		14	-9.22876	1.25	0.07108	0.05573	1.38508	-7383.01	-7268.83	-114.18
	15	-8.64824	0.75	0.02255	0.02859	0.85041	-16942.2	-16676.6	-265.679		15	-3.8083	0.5	0.01714	0.0184	1.00338	-8822.23	-9052.85	230.627		15	-21.0498	7	0.03661	0.03098	1.27543	-5011.85	-4923.22	-88.6252		15	-9.30211	1.25	0.07672	0.05539	1.49536	-7441.69	-7252.15	-189.54
	16	-8.35714	0.75	0.02422	0.02848	0.9122	-16133.7	-15742.4	-391.22		16	-3.5762	0.5	0.01841	0.01835	1.07533	-7962.61	-7176.42	-786.191		16	-20.9368	7	0.03933	0.03083	1.36964	-4984.95	-4921.94	-63.0138		16	-9.42344	1.25	0.08232	0.05505	1.60625	-7538.75	-7233.8	-304.949
	17	-7.50613	0.75	0.02589	0.02838	0.97422	-13769.7	-13551.1	-218.609		17	-3.1791	0.5	0.01969	0.01831	1.14745	-6491.84	-5348.27	-1143.57		17	-21.0266	7	0.04203	0.03069	1.46427	-5006.33	-4920.07	-86.266		17	-9.17207	1.25	0.08789	0.05472	1.71777	-7337.66	-7213.59	-124.068
	18	-5.72231	0.75	0.02755	0.02828	1.03644	-8814.67	-9234.24	419.565		18	-2.69947	0.5	0.02096	0.01826	1.21974	-4715.45	-3847.71	-867.746		18	-20.9918	7	0.04471	0.03054	1.55933	-4998.04	-4918.08	-79.958		18	-9.20264	1.25	0.09341	0.05438	1.82991	-7362.11	-7191.28	-170.833
	19	-4.28872	0.75	0.0292	0.02817	1.09889	-4832.49	-4684.23	-148.26		19	-2.05275	0.5	0.02222	0.01822	1.2922	-2320.19	-2754	433.809		19	-20.8162	7	0.04739	0.03039	1.65482	-4956.23	-4916.21	-40.015		19	-9.07957	1.25	0.09891	0.05405	1.94267	-7263.66	-7166.59	-97.0713
	20	-3.40195	0.75	0.03085	0.02807	1.16154	-2369.23	-2230.28	-138.957		20	-1.70083	0.5	0.02348	0.01817	1.36482	-1016.77	-2000.99	984.221		20	-20.9806	7	0.05005	0.03024	1.75073	-4995.38	-4914.23	-81.1475		20	-8.84078	1.25	0.10436	0.05372	2.05605	-7072.63	-7139.18	66.5532
	21	-2.96378	0.75	0.03249	0.02797	1.22442	-1152.1	-1189.2	37.107		21	-1.6003	0.5	0.02474	0.01813	1.43762	-644.44	-1488.93	844.486		21	-20.7806	7	0.05269	0.0301	1.84707	-4947.75	-4911.9	-35.8555		21	-8.88776	1.25	0.10977	0.05339	2.17006	-7110.2	-7108.65	-1.55114
	22	-2.91191	0.75	0.03412	0.02786	1.2875	-1008.02	-715.216	-292.805		22	-1.48096	0.5	0.026	0.01808	1.51059	-202.463	-1136.64	934.175		22	-20.9725	7	0.05532	0.02995	1.94384	-4993.44	-4909.68	-83.7608		22	-8.37955	1.25	0.11515	0.05306	2.28468	-6703.64	-7074.53	370.886
	23	-2.77364	0.75	0.03574	0.02776	1.3508	-623.933	-470.855	-153.078		23	-1.50138	0.5	0.02725	0.01804	1.58373	-278.073	-888.938	610.865		23	-20.8544	7	0.05794	0.02981	2.04103	-4965.34	-4907.12	-58.2227		23	-8.45062	1.25	0.12049	0.05274	2.39993	-6760.49	-7036.23	275.733
	24	-2.69672	0.75	0.03736	0.02766	1.41432	-410.265	-330.956	-79.3087		24	-1.50591	0.5	0.0285	0.018	1.65704	-294.853	-710.427	415.574		24	-20.9274	7	0.06054	0.02966	2.13865	-4982.71	-4904.67	-78.0395		24	-8.84113	1.25	0.1258	0.05242	2.51581	-7072.9	-6993.03	-79.8665
	25	-2.67954	0.75	0.03898	0.02756	1.47805	-362.524	-244.135	-118.389		25	-1.47556	0.5	0.02975	0.01795	1.73052	-182.444	-578.626	396.181		25	-20.5482	7	0.06313	0.02952	2.23669	-4892.43	-4902.11	9.67841		25	-8.65076	1.25	0.13107	0.0521	2.6323	-6920.61	-6944.1	23.4845
	26	-2.62629	0.75	0.04059	0.02746	1.542	-214.624	-186.804	-27.8197		26	-1.45982	0.5	0.03099	0.01791	1.80416	-124.147	-479.1	354.953		26	-20.9237	7	0.0657	0.02937	2.33516	-4981.83	-4899.2	-82.6314		26	-8.4561	1.25	0.13629	0.05178	2.74941	-6764.88	-6888.36	123.479
	27	-2.63255	0.75	0.04219	0.02736	1.60616	-232.017	-147.056	-84.961		27	-1.43305	0.5	0.03223	0.01786	1.87798	-25.0083	-402.406	377.398		27	-20.8206	7	0.06826	0.02923	2.43406	-4957.29	-4896.4	-60.881		27	-8.41241	1.25	0.14149	0.05146	2.86715	-6729.93	-6824.52	94.5966
	28	-2.60615	0.75	0.04378	0.02726	1.67054	-158.688	-118.402	-40.286		28	-1.42323	0.5	0.03347	0.01782	1.95197	11.3625	-342.222	353.585		28	-20.6298	7	0.07081	0.02909	2.53338	-4911.86	-4893.27	-18.5963		28	-8.32585	1.25	0.14664	0.05115	2.98551	-6660.68	-6751.01	90.3295
	29	-2.56881	0.75	0.04537	0.02716	1.73513	-54.9655	-97.075	42.1095		29	-1.39723	0.5	0.0347	0.01778	2.02613	107.675	-294.226	401.901		29	-20.6954	7	0.07334	0.02895	2.63313	-4927.47	-4890.24	-37.2282		29	-8.43698	1.25	0.15176	0.05083	3.10449	-6749.59	-6665.87	-83.7133
	30	-2.55791	0.75	0.04695	0.02706	1.79994	-24.6805	-80.7724	56.0919		30	-1.39741	0.5	0.03593	0.01773	2.10045	107.007	-255.392	362.399		30	-20.8042	7	0.07586	0.02881	2.7333	-4953.38	-4886.87	-66.5054		30	-8.42359	1.25	0.15684	0.05052	3.2241	-6738.87	-6566.73	-172.141
	31	-2.51625	0.75	0.04852	0.02696	1.86496	91.0343	-68.0261	159.06		31	-1.4226	0.5	0.03716	0.01769	2.17495	13.7106	-223.566	237.276		31	-20.9268	7	0.07836	0.02867	2.8339	-4982.57	-4883.61	-98.9628		31	-8.02617	1.25	0.16188	0.05021	3.34433	-6420.93	-6450.7	29.7631
	32	-2.55313	0.75	0.05009	0.02686	1.9302	-11.3882	-57.8648	46.4766		32	-1.45076	0.5	0.03838	0.01765	2.24961	-90.5994	-197.18	106.581		32	-21.6863	7	0.08085	0.02853	2.93493	-5163.41	-4880.23	-283.18		32	-7.90123	1.25	0.16689	0.0499	3.46517	-6320.99	-6314.31	-6.68061
			--	0.05165	0.02676	--							--	0.0396	0.0176	--							--	0.08333	0.02839	--							--	0.17185	0.04959	--

## Sheet: SFig3
	Supplementary Fig. 3. ITC analysis of CB[7] binding affinities on the base adenine modification of the guest-containing ODNs
	Supplementary Fig. 3a										Supplementary Fig. 3b										Supplementary Fig. 3c										Supplementary Fig. 3d
	Number	DH	INJV	Xt	Mt	XMt	NDH	Fit	DY		Number	DH	INJV	Xt	Mt	XMt	NDH	Fit	DY		Number	DH	INJV	Xt	Mt	XMt	NDH	Fit	DY		Number	DH	INJV	Xt	Mt	XMt	NDH	Fit	DY
	1	-0.18897	0.1	0	0.0335	0.00642	--	-12681.3	--		1	0.28044	0.1	0	0.025	0.00841	--	-10405.9	--		1	-0.00298	0.1	0	0.035	0.00643	--	-3328.34	--		1	-0.01211	0.1	0	0.03	0.0075	--	-831.49	--
	2	-6.24583	1	0.000215001	0.03348	0.0708	--	-12656	--		2	-5.81536	1	0.000210115	0.02499	0.09272	-10077.4	-10360	282.516		2	-0.92865	1	0.000224774	0.03498	0.07085	--	-3328.31	--		2	-2.33636	1	0.000224774	0.02999	0.08266	--	-817.908	--
	3	-6.96592	1	0.00236	0.03332	0.1355	-12023.9	-12602.6	578.698		3	-5.8535	1	0.00231	0.02487	0.17745	-10166.1	-10262.6	96.4466		3	-1.44933	1	0.00247	0.03481	0.13559	-3150.72	-3328.22	177.505		3	-1.95286	1	0.00247	0.02984	0.15819	-728.947	-791.585	62.6371
	4	-7.04867	1	0.00449	0.03316	0.20051	-12212	-12536	324.041		4	-5.80288	1	0.00439	0.02474	0.26258	-10048.4	-10140.7	92.3193		4	-1.56412	1	0.0047	0.03464	0.20064	-3400.26	-3328.06	-72.1981		4	-1.92715	1	0.0047	0.02969	0.23408	-673.055	-762.877	89.8218
	5	-7.1539	1	0.00662	0.033	0.26584	-12451.1	-12451.9	0.80952		5	-5.59902	1	0.00647	0.02462	0.34813	--	-9986.58	--		5	-1.49903	1	0.00692	0.03447	0.26601	-3258.77	-3327.81	69.0445		5	-2.09837	1	0.00692	0.02955	0.31034	-1045.27	-731.807	-313.459
	6	-6.81871	1	0.00873	0.03284	0.33148	-11689.3	-12344.1	654.832		6	-5.89364	1	0.00853	0.0245	0.43408	-10259.5	-9789.33	-470.172		6	-1.64791	1	0.00913	0.03431	0.33169	-3582.41	-3327.49	-254.929		6	-1.97967	1	0.00913	0.0294	0.38697	-787.239	-698.486	-88.7526
	7	-6.97288	1	0.01083	0.03268	0.39743	-12039.7	-12203.6	163.919		7	-6.179	1	0.01058	0.02438	0.52045	--	-9534.5	--		7	-1.53481	1	0.01132	0.03414	0.39769	-3336.54	-3327.08	-9.46375		7	-1.94086	1	0.01132	0.02926	0.46397	-702.865	-663.132	-39.7328
	8	-6.97464	1	0.01292	0.03252	0.46369	-12043.7	-12017	-26.6917		8	-5.50678	1	0.01263	0.02427	0.60723	-9359.82	-9203	-156.823		8	-1.43328	1	0.01351	0.03397	0.46399	-3115.82	-3326.59	210.774		8	-1.87054	1	0.01351	0.02912	0.54133	-549.98	-626.072	76.0923
	9	-6.86797	1	0.015	0.03236	0.53027	-11801.3	-11764.3	-36.9182		9	-5.14977	1	0.01466	0.02415	0.69442	-8529.56	-8771.4	241.836		9	-1.52779	1	0.01569	0.03381	0.53062	-3321.29	-3326.03	4.74512		9	-1.84036	1	0.01569	0.02898	0.61905	-484.384	-587.743	103.359
	10	-6.63588	1	0.01707	0.0322	0.59717	-11273.8	-11415.9	142.143		10	-5.04535	1	0.01669	0.02403	0.78202	-8286.72	-8214.7	-72.0223		10	-1.4029	1	0.01785	0.03364	0.59755	-3049.78	-3325.39	275.608		10	-1.76671	1	0.01785	0.02884	0.69715	-324.275	-548.667	224.392
	11	-6.88607	1	0.01913	0.03204	0.66437	-11842.4	-10928.8	-913.566		11	-4.82236	1	0.0187	0.02391	0.87003	-7768.15	-7514.38	-253.769		11	-1.46962	1	0.02	0.03348	0.66481	-3194.84	-3324.66	129.827		11	-1.80471	1	0.02	0.02869	0.77561	-406.883	-509.424	102.541
	12	-6.90331	1	0.02118	0.03189	0.7319	-11881.6	-10246.1	-1635.46		12	-4.33976	1	0.0207	0.0238	0.95845	-6645.83	-6672.96	27.1327		12	-1.52547	1	0.02215	0.03331	0.73237	-3316.24	-3323.86	7.6195		12	-1.74499	1	0.02215	0.02855	0.85443	-277.046	-470.609	193.563
	13	-5.871	1	0.02322	0.03173	0.79973	-9535.43	-9307.97	-227.468		13	-3.83624	1	0.0227	0.02368	1.04728	-5474.84	-5729.1	254.26		13	-1.54097	1	0.02428	0.03315	0.80025	-3349.94	-3322.98	-26.9621		13	-1.83236	1	0.02428	0.02842	0.93362	-466.993	-432.787	-34.2059
	14	-5.3028	1	0.02525	0.03158	0.86788	-8244.06	-8089.35	-154.711		14	-3.49882	1	0.02468	0.02356	1.13653	-4690.15	-4757.94	67.7843		14	-1.54602	1	0.0264	0.03299	0.86844	-3360.91	-3322.02	-38.8952		14	-1.88596	1	0.0264	0.02828	1.01318	-583.515	-396.453	-187.062
	15	-4.18884	1	0.02727	0.03142	0.93634	-5712.34	-6659.85	947.506		15	-3.11963	1	0.02665	0.02345	1.22618	-3808.3	-3846.09	37.7884		15	-1.53266	1	0.02851	0.03283	0.93695	-3331.88	-3320.97	-10.906		15	-1.84233	1	0.02851	0.02814	1.09311	-488.66	-362.009	-126.651
	16	-3.7234	1	0.02928	0.03127	1.00512	-4654.52	-5200.17	545.65		16	-2.77018	1	0.02861	0.02333	1.31625	-2995.64	-3057.14	61.4954		16	-1.4013	1	0.03061	0.03267	1.00577	-3046.31	-3319.85	273.544		16	-1.74144	1	0.03061	0.028	1.1734	-269.328	-329.74	60.4121
	17	-3.01298	1	0.03127	0.03112	1.07421	-3039.93	-3910.54	870.618		17	-2.56903	1	0.03056	0.02322	1.40672	-2527.85	-2415.29	-112.556		17	-1.51761	1	0.0327	0.03251	1.0749	-3299.16	-3318.65	19.4925		17	-1.77668	1	0.0327	0.02786	1.25405	-345.945	-299.823	-46.1216
	18	-2.83666	1	0.03326	0.03096	1.14361	-2639.2	-2895.88	256.671		18	-2.30396	1	0.03251	0.02311	1.49761	-1911.4	-1912.98	1.58732		18	-1.47965	1	0.03477	0.03235	1.14435	-3216.63	-3317.37	100.738		18	-1.84846	1	0.03477	0.02773	1.33508	-501.99	-272.33	-229.66
	19	-2.81199	1	0.03524	0.03081	1.21333	-2583.12	-2151.97	-431.155		19	-2.15837	1	0.03444	0.02299	1.58891	-1572.83	-1527.4	-45.4297		19	-1.48563	1	0.03684	0.03219	1.21412	-3229.63	-3316.01	86.3813		19	-1.78555	1	0.03684	0.02759	1.41647	-365.23	-247.248	-117.982
	20	-2.64116	1	0.0372	0.03066	1.28336	-2194.87	-1622.74	-572.129		20	-2.13576	1	0.03636	0.02288	1.68062	-1520.23	-1233.02	-287.217		20	-1.55142	1	0.03889	0.03203	1.28419	-3372.65	-3314.57	-58.0812		20	-1.69456	1	0.03889	0.02746	1.49822	-167.432	-224.497	57.0655
	21	-2.60562	1	0.03916	0.03051	1.3537	-2114.1	-1247.49	-866.614		21	-1.99853	1	0.03827	0.02277	1.77274	-1201.1	-1007.5	-193.594		21	-1.57292	1	0.04094	0.03188	1.35458	-3419.4	-3313.05	-106.345		21	-1.75673	1	0.04094	0.02732	1.58035	-302.586	-203.953	-98.633
	22	-2.45626	1	0.0411	0.03036	1.42436	-1774.64	-978.45	-796.193		22	-1.85218	1	0.04017	0.02266	1.86527	-860.759	-833.291	-27.4681		22	-1.5248	1	0.04297	0.03172	1.42529	-3314.78	-3311.46	-3.32057		22	-1.71382	1	0.04297	0.02719	1.66283	-209.284	-185.461	-23.8231
	23	-2.43917	1	0.04304	0.03021	1.49533	-1735.82	-782.149	-953.674		23	-1.79947	1	0.04206	0.02255	1.95821	-738.18	-697.241	-40.94		23	-1.52287	1	0.04499	0.03157	1.49631	-3310.59	-3309.78	-0.81493		23	-1.71217	1	0.04499	0.02706	1.74569	-205.712	-168.854	-36.8585
	24	-2.2834	1	0.04496	0.03007	1.56662	-1381.8	-636.087	-745.713		24	-1.72897	1	0.04394	0.02244	2.05156	-574.211	-589.722	15.5114		24	-1.51716	1	0.047	0.03141	1.56764	-3298.16	-3308.02	9.85742		24	-1.69221	1	0.047	0.02693	1.82891	-162.326	-153.959	-8.36761
	25	-2.1571	1	0.04687	0.02992	1.63822	-1094.75	-525.271	-569.479		25	-1.73125	1	0.04581	0.02233	2.14532	-579.521	-503.727	-75.7947		25	-1.51044	1	0.049	0.03126	1.63928	-3283.57	-3306.18	22.6168		25	-1.66464	1	0.049	0.02679	1.9125	-102.386	-140.607	38.2203
	26	-2.08259	1	0.04878	0.02977	1.71013	-925.401	-439.636	-485.765		26	-1.49684	1	0.04767	0.02222	2.2395	-34.3757	-434.141	399.765		26	-1.50728	1	0.05099	0.03111	1.71124	-3276.7	-3304.27	27.5727		26	-1.69446	1	0.05099	0.02666	1.99645	-167.218	-128.638	-38.5805
	27	-1.98325	1	0.05067	0.02963	1.78236	-699.621	-372.33	-327.29		27	-1.71318	1	0.04952	0.02211	2.33408	-537.499	-377.207	-160.292		27	-1.70064	1	0.05297	0.03095	1.78352	-3697.05	-3302.27	-394.775		27	-1.63814	1	0.05297	0.02653	2.08077	-44.7724	-117.904	73.1312
	28	-1.81609	1	0.05255	0.02948	1.8549	-319.718	-318.61	-1.10757		28	-1.60622	1	0.05135	0.022	2.42908	-288.747	-330.141	41.3931		28	-1.57354	1	0.05494	0.0308	1.85611	-3420.74	-3300.2	-120.544		28	-1.52792	1	0.05494	0.0264	2.16546	194.83	-108.268	303.097
	29	-1.88093	1	0.05442	0.02934	1.92776	-467.074	-275.13	-191.945		29	-1.66782	1	0.05318	0.02189	2.52449	-431.997	-290.855	-141.143		29	-1.55867	1	0.05689	0.03065	1.92901	-3388.41	-3298.04	-90.3632		29	-1.65598	1	0.05689	0.02627	2.25051	-83.5634	-99.6071	16.0436
	30	-1.74112	1	0.05628	0.02919	2.00093	-149.331	-239.491	90.1602		30	-1.50292	1	0.055	0.02179	2.6203	-48.5124	-257.769	209.256		30	-1.49403	1	0.05884	0.0305	2.00223	-3247.88	-3295.81	47.9284		30	-1.63909	1	0.05884	0.02614	2.33593	-46.8411	-91.812	44.9708
	31	-1.69609	1	0.05813	0.02905	2.07441	-47.006	-209.943	162.937		31	-1.48171	1	0.05681	0.02168	2.71653	0.81291	-229.673	230.486		31	-1.52491	1	0.06077	0.03035	2.07576	-3315.02	-3293.5	-21.5262		31	-1.62869	1	0.06077	0.02602	2.42171	-24.238	-84.7844	60.5464
	32	-1.65473	1	0.05997	0.02891	2.1482	47.006	-185.188	232.194		32	-1.46155	1	0.05861	0.02157	2.81317	47.6995	-205.631	253.331		32	-1.60178	1	0.0627	0.0302	2.1496	-3482.12	-3291.1	-191.019		32	-1.61853	1	0.0627	0.02589	2.50787	-2.13936	-78.4376	76.2983
			--	0.0618	0.02877	--							--	0.06039	0.02147	--							--	0.06651	0.02991	--							--	0.06651	0.02564	--

## Sheet: SFig4
	Supplementary Fig. 4. Representative melting curves of the 15mer dsDNA with a single site of guest-integrated cytidine in the presence of different concentrations of CB[7]
	ds-15-CAD									ds-15-CFC									ds-15-CBA									ds-15-CTB
	Temperature/ oC	Control	1 μM CB[7]	3 μM CB[7]	10 μM CB[7]	30 μM CB[7]	100 μM CB[7]	300 μM CB[7]		Temperature/ oC	Control	1 μM CB[7]	3 μM CB[7]	10 μM CB[7]	30 μM CB[7]	100 μM CB[7]	300 μM CB[7]		Temperature/ oC	Control	1 μM CB[7]	3 μM CB[7]	10 μM CB[7]	30 μM CB[7]	100 μM CB[7]	300 μM CB[7]		Temperature/ oC	Control	1 μM CB[7]	3 μM CB[7]	10 μM CB[7]	30 μM CB[7]	100 μM CB[7]	300 μM CB[7]
	15	0.173856	0.173856	0	0	0	0	0.107577		25	0.183985	0.245175	0.0929344	0.0371619	0	0.137521	0.105776		35	0.472752	0.997032	2.20616	1.38017	2.12735	1.56378	1.95117		25	0.43333	0.132976	0	0.0310373	0.0235726	0.0956673	0.0676168
	16	0.119871	0.119871	0.0420123	0.0505924	0.021829	0.0103971	0.0223359		26	0.106245	0.143956	0.00258151	0.0929047	0.0117876	0.206282	0.195525		36	0.467557	0.658505	1.53618	0.866497	1.71749	1.34659	1.63098		26	0.592566	0.208329	0.0121156	0.195092	0.0340492	0.022658	0
	17	0.0756635	0.0756635	0.181799	0.188926	0.129442	0.091263	0		27	0.0388702	0.0404877	0	0.0849415	0.106088	0.228285	0.246811		37	0.462362	0.473011	0.808767	0.4099	1.27836	1.11975	1.26076		27	0.801399	0.299195	0.0969251	0.379099	0	0	0.00780193
	18	0.0310306	0.0310306	0.433491	0.429505	0.346584	0.25415	0.0537884		28	0	0.0292411	0.0516302	0.122103	0.386043	0.288795	0.419899		38	0.166242	0.33389	0.296708	0.114149	0.751403	0.873594	0.730438		28	1.02851	0.536336	0.220504	0.587492	0.151912	0.0100702	0.130032
	19	0.00722629	0.00722629	0.793651	0.805233	0.678232	0.5083	0.18826		29	0.116611	0.0179945	0.286548	0.167229	0.698415	0.445569	0.57696		39	0	0.153033	0.153139	0.0103772	0.326909	0.574352	0.25015		29	1.40702	0.780125	0.351353	0.782584	0.479309	0.0981848	0.405701
	20	0	0	1.28443	1.31434	1.13473	0.877203	0.438057		30	0.375745	0	0.485324	0.217663	1.07562	0.71236	0.727611		40	0.129877	0.129846	0	0	0.107343	0.101356	0		30	1.84296	1.10592	0.567012	0.964374	0.866946	0.158606	0.782794
	21	0.0204037	0.0204037	1.92569	1.96709	1.74211	1.36086	0.820957		31	0.650428	0.114715	0.69959	0.262788	1.53239	1.08092	0.86544		41	0.420801	0.0602857	0.143568	0.140092	0.0780678	0	0.025015		31	2.33894	1.50041	0.857787	1.12399	1.29387	0.297072	1.1963
	22	0.0637614	0.0637614	2.71667	2.784	2.52259	1.9766	1.33879		32	0.870692	0.269918	0.795105	0.395509	2.02747	1.57874	1.05135		42	0.737701	0	0.593415	0.383957	0	0.0530914	0.255153		32	2.90018	1.92815	1.27214	1.36564	1.91723	0.528688	1.71383
	23	0.150477	0.150477	3.64667	3.75127	3.46201	2.72441	1.99792		33	1.06763	0.357641	0.831247	0.599899	2.44887	2.15358	1.3238		43	1.03902	0.208681	1.00498	0.824988	0.170773	0.197886	0.890534		33	3.51363	2.34037	1.73011	1.70484	2.56941	0.780444	2.22615
	24	0.265673	0.265673	4.73593	4.8406	4.55193	3.62357	2.82025		34	1.08577	0.42512	0.761546	0.751201	2.88501	2.68717	1.73409		44	1.30916	0.644593	1.30647	1.3646	0.487924	0.637096	1.87112		34	4.10619	2.75925	2.28258	2.13271	3.10372	1.14297	2.77229
	25	0.423801	0.423801	5.94398	6.05729	5.78316	4.65711	3.77613		35	1.03654	0.4926	0.689263	0.852069	3.29758	3.26201	2.37195		45	1.50138	1.01094	1.8281	1.9146	0.790437	1.65549	3.05683		35	4.71181	3.27564	2.89806	2.6936	3.70089	1.68173	3.39384
	26	0.624862	0.624862	7.25629	7.3773	7.13542	5.83429	4.8715		36	0.995076	0.508345	0.658285	1.03257	3.66005	4.12564	3.56754		46	1.88581	1.78075	2.57466	2.70326	1.21005	2.75592	4.42265		36	5.46883	3.92722	3.60319	3.41189	4.51545	2.43952	4.17664
	27	0.874807	0.874807	8.65224	8.78398	8.56579	7.15356	6.11		37	1.03395	0.544334	0.76929	1.23696	4.07851	5.19556	5.32726		47	2.76378	2.77314	3.54613	3.64759	2.11271	4.12665	6.35882		37	6.38509	4.79821	4.45855	4.35187	5.42431	3.35339	5.19089
	28	1.16938	1.16938	10.1334	10.2773	10.0789	8.60645	7.49164		38	1.12724	0.634307	1.02744	1.52364	4.76219	6.69454	7.84986		48	4.03657	3.91393	5.00096	4.9188	3.37643	6.02828	8.64018		38	7.55195	5.96396	5.595	5.55124	6.61079	4.62979	6.54842
	29	1.5409	1.5409	11.6832	11.8588	11.6697	10.1729	9.00592		39	1.42783	0.816501	1.46888	2.11292	5.71109	8.99114	11.2411		49	5.84446	5.49527	6.93913	6.61028	5.18175	8.51392	11.617		39	9.11559	7.56854	7.01737	7.12971	8.27658	6.33166	8.20764
	30	1.98511	1.98511	13.3198	13.5195	13.328	11.8569	10.6802		40	1.83208	1.20113	2.09619	2.97295	7.17275	12.0771	15.6997		50	8.46278	7.8325	9.49943	9.16308	7.84582	11.7428	15.4643		40	11.1361	9.54766	8.81533	9.06511	10.3379	8.35075	10.2127
	31	2.52793	2.52793	15.0614	15.28	15.0831	13.6637	12.5245		41	2.39959	1.72972	2.85257	4.13028	9.20611	16.035	21.2001		51	11.8032	10.805	12.4952	12.3385	11.554	15.9274	20.5823		41	13.4907	11.9191	10.9671	11.3375	12.6532	10.6644	12.5039
	32	3.16809	3.16809	16.9451	17.1685	16.9857	15.6029	14.5799		42	3.16921	2.40452	3.83871	5.75744	11.9526	21.2305	27.8928		52	15.9904	14.8256	16.3859	16.6502	16.4382	21.4441	26.9512		42	16.2264	14.552	13.4605	13.8759	15.3431	13.3254	15.0837
	33	3.92855	3.92855	19.0281	19.2357	19.0679	17.7131	16.8809		43	4.24462	3.36722	5.15011	7.96326	15.5832	27.6775	35.5055		53	21.4557	20.1679	21.4204	22.1917	22.7519	28.2591	34.966		43	19.2623	17.4619	16.2543	16.667	18.2635	16.266	17.8508
	34	4.80464	4.80464	21.3782	21.5577	21.4066	20.0767	19.4869		44	5.57398	4.58635	6.7713	10.7902	20.3542	35.1504	43.8618		54	28.3443	26.9291	27.8044	29.1392	30.6123	36.329	44.1015		44	22.3896	20.4827	19.2929	19.6089	21.286	19.3374	20.891
	35	5.80611	5.80611	24.07	24.2246	24.0993	22.7715	22.4644		45	7.29204	6.09339	9.03529	14.6497	26.3011	43.5447	52.497		55	36.5214	35.1558	35.4948	37.3424	39.8683	45.4607	54.1875		45	25.6422	23.7273	22.5399	22.7703	24.45	22.8041	24.238
	36	6.94192	6.94192	27.2148	27.3415	27.2246	25.8914	25.8991		46	9.47655	8.15151	12.1873	19.6374	33.6094	52.5029	61.0552		56	45.8361	44.5836	44.5827	46.6663	50.0366	55.2874	64.3886		46	29.1871	27.2268	26.1116	26.3152	27.9099	26.7063	28.0714
	37	8.26135	8.26135	30.8936	30.9962	30.8636	29.5457	29.8608		47	12.2856	10.9204	16.3048	25.9417	42.0581	61.3648	68.998		57	55.8938	54.744	54.4506	56.4987	60.3708	65.1431	73.8943		47	33.0949	31.2404	30.0831	30.3877	31.7758	31.2958	32.4508
	38	9.74019	9.74019	35.1597	35.2505	35.1015	33.8235	34.4086		48	15.8849	14.4946	21.5995	33.5386	51.1522	69.7261	76.0818		58	65.8632	64.8952	64.3807	66.1651	70.3391	74.3569	81.9342		48	37.5509	35.8037	34.6822	35.0832	36.2572	36.565	37.6625
	39	11.3882	11.3882	40.0473	40.1371	39.9625	38.7641	39.5614		49	20.5856	19.1372	28.2753	42.1708	60.3701	77.1137	81.9988		59	75.1312	74.2858	73.7749	75.0895	79.1266	82.4895	88.4831		49	42.9675	41.1538	40.0325	40.6212	41.6134	42.8237	43.7376
	40	13.2105	13.2105	45.5352	45.6135	45.4213	44.3415	45.2821		50	26.5095	25.0731	36.0869	51.3843	69.1254	83.3297	86.7524		60	83.0693	82.2899	81.8578	82.5767	86.3333	88.8219	93.2059		50	49.3422	47.3283	46.2744	47.0703	47.9309	49.8678	50.645
	41	15.1841	15.1841	51.5124	51.5859	51.3883	50.4765	51.4651		51	33.6953	32.2192	44.7118	60.7332	76.8079	88.2199	90.2878		61	89.5475	88.7915	88.3949	88.6525	91.8126	93.6435	96.4179		51	56.5756	54.2785	53.2603	54.1756	55.055	57.5414	58.2232
	42	17.2951	17.2951	57.8204	57.8883	57.7045	56.9924	57.9087		52	42.0264	40.4764	53.8503	69.6175	83.241	91.9935	92.8201		62	94.2906	93.5216	93.147	93.094	95.7843	96.8676	98.404		52	64.3678	61.7052	60.8689	61.7155	62.7501	65.4213	66.1448
	43	19.6113	19.6113	64.2368	64.3047	64.1425	63.6565	64.3957		53	51.0573	49.4759	62.9811	77.4587	88.3774	94.7027	94.4964		63	97.4804	96.6147	96.4204	96.0048	98.1947	98.7499	99.5747		53	72.2591	69.3358	68.5793	69.3351	70.5265	73.1855	73.9337
	44	22.1741	22.1741	70.5158	70.5722	70.4419	70.1843	70.6712		54	60.2125	58.7948	71.4769	84.1133	92.2585	96.6692	95.7625		64	99.2259	98.4279	98.2628	97.7585	99.5121	99.4787	99.99		54	79.6283	76.6273	75.9602	76.5424	77.8785	80.2523	81.0543
	45	25.0842	25.0842	76.4036	76.4628	76.3446	76.3251	76.5058		55	68.9816	67.6886	78.9374	89.4301	95.1111	98.0444	96.6697		65	100	99.4667	99.3874	98.8689	100	99.9903	100		55	86.0969	83.1232	82.5293	82.8541	84.3557	86.3699	87.158
	46	28.4848	28.4848	81.6861	81.7432	81.623	81.8286	81.6764		56	76.8256	75.6467	85.1202	93.3799	97.0944	98.9603	97.3556		66	99.9636	99.8516	99.8277	99.2736	99.9219	100	99.7549		56	91.2316	88.4599	88.0516	88.0795	89.6857	91.3446	91.8704
	47	32.4847	32.4847	86.2253	86.2813	86.1225	86.5324	86.0706		57	83.2547	82.2394	89.8753	95.9892	98.3556	99.5104	97.9999		67	99.4753	99.9212	100	99.476	99.473	99.7104	99.4447		57	94.9854	92.5334	92.2242	92.0278	93.6171	95.0127	95.2304
	48	37.1789	37.1789	89.9762	90.0011	89.7564	90.3592	89.6284		58	88.3882	87.4128	93.2364	97.6296	99.0511	99.7525	98.6025		68	99.2311	99.9304	99.8134	99.8184	98.9949	99.498	99.1345		58	97.4757	95.3259	95.1126	94.799	96.2886	97.5353	97.2641
	49	42.6441	42.6441	92.9331	92.9188	92.5494	93.3139	92.3748		59	92.1949	91.2097	95.4978	98.6197	99.4755	99.8405	98.9487		69	98.9142	100	99.5358	100	98.3655	99.3919	98.7593		59	98.9349	97.1455	97.0099	96.577	97.9361	99.1063	98.3928
	50	48.8289	48.8289	95.1892	95.0961	94.5818	95.4742	94.3759		60	94.9132	93.9111	96.9151	99.14	99.6081	99.813	99.1794		70	98.7584	99.7867	99.0525	99.8495	97.6336	99.0057	98.334		60	99.6163	98.2492	98.1948	97.6656	98.7952	99.8439	98.8739
	51	55.58	55.58	96.8506	96.6528	95.9992	96.9791	95.7749		61	96.8204	95.823	97.8444	99.3974	99.7672	99.857	99.4904		71	98.7428	99.4528	98.4973	99.6264	96.8919	98.5038	97.7687		61	99.8956	98.9162	98.8272	98.3484	99.1697	100	99.1288
	52	62.6481	62.6481	98.0323	97.7021	96.9447	97.9799	96.7116		62	98.2612	97.2176	98.5337	99.6257	99.8527	99.8872	99.6763		72	98.7324	99.1792	97.7795	99.1387	96.1064	98.0839	97.1833		62	99.94	99.3484	99.244	98.8405	99.3714	99.922	99.1964
	53	69.6946	69.6946	98.8359	98.3938	97.5774	98.6076	97.3211		63	99.15	98.259	99.019	99.8806	100	99.9862	99.7308		73	98.6597	98.8638	97.1621	98.3448	95.1988	97.442	96.5229		63	99.893	99.6786	99.5638	99.213	99.5547	99.6778	99.2744
	54	76.3305	76.3305	99.3652	98.8297	98.0005	98.9992	97.7122		64	99.7305	98.9541	99.3727	100	99.9912	100	99.8718		74	98.6597	98.3908	96.5783	97.4991	94.345	96.6794	96.0526		64	99.8303	99.8781	99.7916	99.5699	99.6752	99.3731	99.3967
	55	82.2348	82.2348	99.6929	99.1095	98.3111	99.2553	97.9857		65	100	99.4354	99.6928	99.9841	99.9941	99.9532	100		75	98.6753	98.0013	95.9944	96.8557	93.5789	95.8299	95.4973		65	99.7938	100	99.9031	99.8559	99.8428	99.1591	99.5423
	56	87.1542	87.1542	99.8816	99.3009	98.5375	99.4266	98.1835		66	99.9326	99.7413	99.8761	99.862	99.8379	99.703	100											66	99.7416	99.9956	100	99.9911	99.966	99.0056	99.6125
	57	91.0037	91.0037	99.9733	99.4509	98.7125	99.5421	98.3385		67	99.7409	99.9303	99.9045	99.6178	99.6699	99.3564	99.9295											67	99.7129	99.8692	99.9758	100	100	98.8621	99.7763
	58	93.8083	93.8083	100	99.5595	98.8534	99.638	98.4716		68	99.4921	99.9753	99.969	99.2647	99.3635	98.9218	99.9487											68	99.799	99.6476	99.9103	99.9446	99.9267	98.7085	99.9454
	59	95.7148	95.7148	99.9981	99.6459	98.9775	99.7174	98.6065		69	99.22	100	100	98.8161	99.054	98.4323	99.8558											69	99.9034	99.3883	99.828	99.7827	99.7983	98.5499	100
	60	96.9105	96.9105	99.971	99.7134	99.0843	99.7659	98.7414		70	98.9194	99.9123	99.9458	98.2614	98.6798	97.9042	99.6731											70	99.9739	99.0537	99.7407	99.5522	99.5102	98.3359	99.922
	61	97.6383	97.6383	99.94	99.7538	99.2019	99.804	98.8914		71	98.6888	99.7481	99.8761	97.6694	98.3291	97.4476	99.2916											71	100	98.7899	99.5517	99.3682	99.209	98.0665	99.8128
	62	98.0587	98.0587	99.9087	99.7867	99.3317	99.8371	99.0546		72	98.3364	99.5096	99.8141	97.0828	98.002	97.0845	98.8461											72	99.9713	98.5328	99.3288	99.1975	98.9052	97.8148	99.5137
	63	98.3107	98.3107	99.885	99.8266	99.4612	99.871	99.2342		73	97.914	99.3117	99.5921	96.451	97.8193	96.793	98.3332											73	99.7677	98.3179	99.0501	98.9736	98.5778	97.5982	99.1912
	64	98.4914	98.4914	99.8583	99.8801	99.5925	99.9014	99.406		74	97.489	99.1025	99.4192	95.883	97.669	96.5785	97.7306											74	99.5275	98.125	98.6891	98.7097	98.3552	97.3868	98.8713
	65	98.6555	98.6555	99.8274	99.9218	99.7155	99.9461	99.5583		75	97.0796	98.9316	99.1739	95.4609	97.5128	96.3914	97.1697											75	99.2691	97.9677	98.265	98.4481	98.1692	97.198	98.6841
	66	98.8068	98.8068	99.775	99.9724	99.8169	99.9769	99.6827		76	96.709	98.7584	98.8616	95.0787	97.3065	96.1797	96.6825											76	99.0472	97.7993	97.8604	98.038	97.9885	97.1124	98.5228
	67	98.9615	98.9615	99.7063	100	99.9008	100	99.7821		77	96.3358	98.511	98.4279	94.7204	96.9765	95.9541	96.2049											77	98.8854	97.6485	97.5745	97.588	97.7816	96.9512	98.4916
	68	99.1239	99.1239	99.6154	99.9993	99.9617	100	99.8591		78	96.0067	98.0858	98.0174	94.4257	96.4401	95.6488	95.6343											78	98.7313	97.4269	97.3103	97.1268	97.6008	96.7574	98.437
	69	99.2748	99.2748	99.5001	99.9675	99.9935	99.9811	99.9143		79	95.6025	97.5505	97.4107	94.0913	95.9539	95.3023	95.0862											79	98.5486	97.1521	97.0607	96.6613	97.2237	96.5484	98.4344
	70	99.4185	99.4185	99.3752	99.9208	100	99.9211	99.9503		80	95.1594	96.9679	96.8944	93.7541	95.4971	94.9777	94.4708											80	98.3241	96.8773	96.7869	96.1735	96.857	96.3319	98.3018
	71	99.5609	99.5609	99.2503	99.8486	99.9916	99.8506	99.9758
	72	99.7007	99.7007	99.1216	99.7552	99.9548	99.7716	100
	73	99.8147	99.8147	98.9902	99.6363	99.9085	99.6746	99.9836
	74	99.9235	99.9235	98.8565	99.4909	99.8468	99.5541	99.9353
	75	99.9915	99.9915	98.7098	99.326	99.7595	99.4228	99.856
	76	100	100	98.5433	99.1474	99.6442	99.2633	99.7447
	77	99.9562	99.9562	98.3657	98.9613	99.524	99.0727	99.5793
	78	99.8691	99.8691	98.1736	98.7812	99.3796	98.8713	99.4033
	79	99.7246	99.7246	97.9819	98.5969	99.2245	98.663	99.2182
	80	99.5685	99.5685	97.7894	98.4023	99.0725	98.4458	99.0149

## Sheet: SFig5
	Supplementary Fig. 5. Representative melting curves of the unmodified 15mer dsDNA with treatment of different concentrations of CB[7]
	Unmodified DNA duplex
	Temperature/ oC	Control	1 μM CB[7]	3 μM CB[7]	10 μM CB[7]	30 μM CB[7]	100 μM CB[7]	300 μM CB[7]
	30	0.0217682	0.150693	0.154763	0.0724678	0.134185	0.078133	0.275341
	31	0	0.192817	0.222184	0.13668	0.186692	0.108773	0.350579
	32	0.00773979	0.224519	0.293436	0.200433	0.228061	0.132264	0.42902
	33	0.0198332	0.241021	0.352047	0.253637	0.256701	0.171586	0.496254
	34	0.0116097	0.249707	0.411423	0.298127	0.282159	0.223164	0.564289
	35	0.0120934	0.267946	0.476929	0.326105	0.312921	0.289041	0.627521
	36	0.0299917	0.296608	0.544351	0.366925	0.351638	0.373302	0.710764
	37	0.0614346	0.353498	0.617901	0.416919	0.436498	0.482075	0.817619
	38	0.120934	0.451209	0.719416	0.497184	0.55212	0.61434	0.967695
	39	0.223003	0.604508	0.857707	0.620562	0.717597	0.79665	1.1662
	40	0.374412	0.788205	1.03622	0.777882	0.923382	1.02084	1.41112
	41	0.558716	1.0162	1.2653	0.972352	1.17796	1.28536	1.71128
	42	0.78704	1.29066	1.54341	1.22415	1.46171	1.60402	2.05865
	43	1.0618	1.60073	1.86941	1.52366	1.80168	1.96609	2.45045
	44	1.39752	1.94033	2.24176	1.86123	2.17613	2.36391	2.86707
	45	1.7816	2.3416	2.66046	2.26439	2.6052	2.81585	3.34251
	46	2.23632	2.80931	3.13088	2.72901	3.11118	3.32908	3.86478
	47	2.76649	3.34086	3.6714	3.26426	3.69936	3.91431	4.46389
	48	3.37165	3.96491	4.3096	3.88803	4.37082	4.59912	5.15704
	49	4.09628	4.71229	5.07154	4.6228	5.19131	5.41518	6.00748
	50	4.98297	5.626	6.00395	5.51535	6.22235	6.42682	7.04961
	51	6.10379	6.78117	7.17769	6.64456	7.52761	7.7178	8.37269
	52	7.56129	8.28679	8.71727	8.11088	9.24284	9.40149	10.0912
	53	9.53252	10.304	10.7437	10.0684	11.5537	11.629	12.3531
	54	12.1694	13.0282	13.4483	12.7048	14.6208	14.5884	15.321
	55	15.6997	16.6739	17.0438	16.2286	18.6268	18.4527	19.1782
	56	20.3136	21.4222	21.7016	20.8258	23.7412	23.3704	24.0759
	57	26.1421	27.4209	27.529	26.6447	30.0325	29.4464	30.0854
	58	33.1921	34.6519	34.5607	33.7003	37.4423	36.6643	37.1978
	59	41.343	42.9444	42.657	41.8611	45.7724	44.8351	45.2452
	60	50.2617	51.9173	51.4716	50.7939	54.6572	53.5977	53.8952
	61	59.4445	61.0861	60.562	60.0212	63.5898	62.5171	62.6949
	62	68.3477	69.8771	69.3762	68.97	72.0509	71.0464	71.142
	63	76.4319	77.77	77.3782	77.0951	79.5647	78.685	78.7495
	64	83.2879	84.3957	84.1598	83.9842	85.8003	85.1026	85.1588
	65	88.698	89.6326	89.534	89.4243	90.6384	90.1598	90.2062
	66	92.7188	93.5059	93.4938	93.421	94.1632	93.8638	93.9137
	67	95.508	96.1827	96.219	96.1624	96.5616	96.4151	96.4638
	68	97.3515	97.9402	97.9724	97.9223	98.1013	98.0697	98.0906
	69	98.5004	99.0346	99.0228	98.974	99.0602	99.0711	99.0651
	70	99.2183	99.6435	99.6012	99.556	99.6197	99.639	99.6034
	71	99.6454	99.9184	99.8878	99.8629	99.8939	99.9214	99.8779
	72	99.8834	100	99.9981	99.9839	100	100	99.9856
	73	99.9816	99.9561	100	100	99.9867	99.9489	100
	74	100	99.8267	99.9513	99.9491	99.8669	99.8013	99.9476
	75	99.9294	99.6634	99.8805	99.8688	99.6828	99.5894	99.8571
	76	99.777	99.5049	99.7908	99.7496	99.4908	99.352	99.7367
	77	99.5917	99.349	99.6824	99.6193	99.2707	99.1033	99.5942
	78	99.3673	99.1862	99.5549	99.4579	99.0273	98.8341	99.4353
	79	99.1085	99.0233	99.4101	99.2928	98.7637	98.5425	99.2732
	80	98.84	98.8383	99.2476	99.1084	98.5001	98.2249	99.1079

[truncated: 13 more sheets: SFig6 , SFig7, SFig8, SFig9, SFig10, SFig11, SFig12, SFig13 , SFig14 , SFig15, SFig18,  SFig19, SFig20]
